# Supplementary material for: Stress and anxiety negatively associated with relationship satisfaction and family functioning among low-income overweight or obese pregnant and postpartum women
Source: PLOS Ment Health. 2026 May 19;3(5):e0000615. doi: 10.1371/journal.pmen.0000615 (PMC13186386; doi:10.1371/journal.pmen.0000615)
Supplement: S1 Data — (XLSX) [file pmen.0000615.s003.xlsx]

## Sheet: S3_Data pregnant women.
asurveyID	aupregnantwk	auage	aufirstap	auhispanic	aurace	ausmoke	auedu	auemploy1	ausswamped	ausnotime	ausrush	auspillingup	ausheavyload	ausinadequate	ausodds	ausnothing	ausnoescape	ausgivingup	auanervous	auastopworry	auaworrymuch	auatrourelax	auarestless	auaannoyed	auaafraid	auadifficult	audlaugh	audenjoyment	audblamedme	audanxious	audscared	audontopofme	audunhappys	audsad	audunhappyc	audharmingme	aubfleshfirm	aubsmamtfood	aubavoidclo	aubashame	aubworryshape	aubstomachemp	aubthinwomen	aubfleshdimply	aucnostopeat	aucuncontroleat	aucwaytoeat	aucfoodonmind	aucpreoccupied
1	38	37	1	1	1	1	4	7	5	5	1	5	5	5	5	1	3	3	2	2	3	1	0	3	3	1	3	3	3	0	3	1	2	3	3	0	6	4	6	6	3	4	5	1	1	1	1	1	1
2	16	35	2	1	1	2	4	1	1	1	1	1	1	1	1	1	1	1	0	0	0	0	0	0	0	0	3	3	0	3	3	0	0	0	0	0	1	1	1	1	1	1	1	1	1	1	1	3	2
3	10	20	1	1	1	1	3	1	2	2	1	1	1	1	1	2	1	2	1	1	1	0	0	1	1	0	3	3	3	3	3	0	0	0	1	0	1	1	2	3	1	2	1	1	3	2	1	1	1
4	22	31	1	1	2	2	4	4	1	1	1	1	2	1	1	1	1	1	0	0	0	0	0	0	0	0	3	3	0	0	0	0	0	0	0	0	1	1	3	3	3	1	3	3	1	1	1	1	1
5	10	23	2	1	1	2	4	1	5	3	4	1	1	2	4	2	3	1	3	3	3	3	3	3	3	1	3	2	3	2	2	2	2	1	3	0	1	5	6	3	3	2	1	2	4	4	4	3	2
6	9	28	1	1	1	1	4	1	3	3	3	3	2	1	2	2	1	1	2	2	1	1	0	3	2	1	1	2	1	1	1	2	2	1	2	2	3	2	6	6	6	6	5	5	3	4	4	3	2
7	15	27	1	1	1	2	4	1	3	3	2	2	2	2	2	3	2	1	0	1	1	0	0	3	0	0	3	3	2	2	1	1	0	0	0	0	1	6	2	1	3	1	1	1	5	5	3	3	4
8	36	25	1	1	1	2	3	3	5	5	5	5	4	4	3	4	3	4	1	1	1	1	1	1	0	2	1	0	1	1	1	2	2	2	2	2	3	4	2	4	3	6	3	4	2	4	3	4	2
9	33	28	1	1	2	2	5	5	4	4	3	4	4	1	2	4	2	2	3	2	3	3	1	3	0	2	2	0	2	1	1	3	3	2	1	2	1	3	6	5	5	2	1	1	2	2	3	1	1
10	34	29	1	2	2	1	4	1	2	3	3	2	2	2	1	1	1	1	1	0	0	0	0	1	0	0	3	3	0	1	0	0	1	0	0	0	1	1	1	1	1	1	1	1	1	1	3	1	1
11	34	19	2	1	1	1	3	2	2	4	4	3	3	2	1	1	1	1	0	0	0	0	2	3	0	2	2	3	0	1	0	0	0	2	2	0	4	2	5	3	4	2	2	1	1	1	4	4	2
12	36	35	1	1	1	1	4	1	3	3	3	3	3	3	3	3	3	3	1	1	2	1	0	0	0	0	0	0	0	1	0	0	0	0	0	0	1	3	1	1	1	1	1	1	1	1	1	2	2
13	16	33	1	1	1	1	5	1	3	4	1	2	3	1	1	1	1	1	0	0	1	0	0	1	0	1	3	3	1	2	0	1	1	1	1	0	1	1	3	1	1	1	1	1	1	1	2	2	2
14	36	29	1	1	1	1	4	1	2	4	1	2	2	1	1	1	1	1	1	0	1	1	0	2	0	0	3	3	0	1	1	1	0	0	1	0	1	1	1	1	1	1	1	1	3	2	3	4	4
15	32	39	2	2	1	2	5	4	3	3	3	3	3	1	3	3	1	1	2	2	2	2	2	2	1	1	3	2	0	1	2	1	1	0	0	0	1	1	3	1	1	1	1	1	1	1	1	1	1
16	6	41	1	1	2	1	4	5	3	3	2	2	1	1	1	1	1	1	1	1	1	0	0	0	1	0	3	3	1	3	0	1	0	0	0	0	1	1	1	1	1	1	1	1	1	1	1	1	1
17	36	27	1	1	1	3	3	3	2	3	2	3	5	2	2	2	4	3	2	2	2	3	0	2	1	1	1	1	2	1	2	3	2	2	1	0	1	1	1	1	1	1	1	1	5	5	4	3	3
18	27	23	1	1	1	1	4	3	3	3	1	1	2	1	1	1	1	2	0	3	3	1	1	3	3	2	3	2	1	1	0	0	1	3	3	0	1	3	5	1	1	1	3	1	1	1	2	1	1
19	11	25	1	1	1	3	2	3	3	3	1	4	4	1	4	4	1	4	1	1	1	2	2	3	1	1	2	2	1	1	2	2	2	2	1	0	2	2	3	1	1	1	1	1	2	2	3	4	2
20	32	23	2	1	1	1	3	1	1	2	1	1	1	1	1	1	1	1	0	0	0	0	0	0	0	0	3	3	0	2	0	0	0	0	0	0	1	1	1	1	1	1	1	1	2	2	1	4	1
21	29	30	1	1	1	3	4	1	5	5	3	5	5	3	3	4	3	3	1	2	2	2	1	1	0	2	2	2	2	1	2	2	2	2	1	0	1	2	1	2	1	1	3	2	1	1	1	1	1
22	10	21	1	1	1	2	4	1	1	4	4	2	4	3	1	2	1	5	3	3	3	2	0	3	1	1	3	3	3	3	3	3	3	3	3	0	1	1	1	1	1	6	1	1	1	1	1	5	1
23	12	34	2	1	1	1	4	3	1	1	1	1	1	1	1	1	1	1	1	0	1	1	1	1	1	1	3	3	0	1	1	0	0	1	1	0	5	2	1	2	2	2	1	1	3	3	3	3	3
24	36	27	1	1	2	2	4	1	5	5	5	5	4	4	3	1	1	1	0	1	1	1	0	2	0	1	3	3	1	1	0	2	0	1	1	1	1	1	1	3	1	1	3	1	3	4	5	1	1
25	12	24	1	1	1	2	3	1	1	1	1	1	1	1	1	1	1	1	1	2	2	1	1	3	3	1	3	3	1	1	2	2	1	2	1	0	1	1	1	1	1	5	1	1	4	1	1	1	1
26	35	19	2	1	1	2	3	3	3	2	2	3	3	2	3	3	2	2	1	1	1	1	1	2	1	1	3	3	2	1	2	2	1	2	1	0	1	1	1	1	1	1	1	1	3	3	3	3	3
29	38	21	2	1	1	1	3	1	1	3	3	3	5	1	2	3	1	1	2	1	1	3	3	1	0	2	2	3	3	3	3	0	0	1	1	0	1	1	1	1	1	1	1	1	3	2	4	3	3
33	12	31	1	1	1	2	3	1	3	1	3	2	3	3	3	3	3	4	2	2	2	3	2	2	2	0	3	3	1	1	1	0	0	0	0	0	4	2	2	1	1	3	1	3	2	2	4	2	2
34	11	23	1	1	2	2	3	1	1	1	1	1	1	1	1	1	1	1	0	0	0	0	0	0	0	0	3	3	1	3	0	1	1	1	0	0	1	1	4	5	2	2	1	3	2	2	2	1	1
35	37	28	1	1	1	2	4	3	2	3	2	1	1	2	2	2	2	1	0	0	0	1	1	1	0	0	3	3	0	0	0	0	0	0	0	0	1	1	1	1	1	1	3	1	3	4	1	3	3
54	33	45	1	1	1	1	5	3	4	5	5	5	5	1	1	1	1	1	0	0	0	0	0	2	0	1	3	3	0	3	3	2	0	1	0	0	1	1	1	1	1	1	1	1	2	2	2	2	2
55	36	25	1	1	1	2	2	3	3	3	2	4	3	1	1	3	1	2	1	0	1	1	0	2	0	1	3	3	2	3	0	2	1	1	1	0	1	1	2	1	2	1	1	1	2	2	2	1	2
68	34	40	1	1	1	1	3	1	1	3	3	4	3	1	1	2	1	1	0	0	0	0	0	0	0	0	3	3	0	3	0	1	0	0	1	0	1	1	1	1	1	6	2	2	3	3	3	3	1
69	32	41	1	1	2	1	4	4	1	1	1	1	1	1	1	1	1	1	0	0	0	0	0	0	0	0	3	3	0	3	0	0	0	0	0	0	1	1	5	2	1	1	1	1	1	1	1	1	1
73	10	27	1	1	1	2	4	1	3	3	3	3	3	2	3	3	3	3	0	1	1	1	0	1	0	1	3	2	2	1	0	1	1	1	1	0	1	1	1	1	1	1	1	1	2	2	2	3	3
74	11	23	1	1	2	2	3	1	3	5	4	4	5	1	3	3	3	2	1	0	1	0	0	2	0	1	3	3	2	1	0	1	1	0	1	0	1	1	3	3	2	1	1	1	1	1	1	1	1
75	20	26	1	1	1	2	5	4	5	4	2	3	4	1	1	1	1	2	1	1	1	1	1	2	0	1	2	3	1	2	0	1	0	0	0	0	1	1	3	1	1	1	1	1	1	1	1	1	1
76	36	28	1	1	1	1	4	1	2	3	1	2	1	1	1	1	1	1	0	0	0	0	0	1	0	0	3	3	0	3	0	1	0	0	0	0	1	1	1	2	1	1	3	1	2	2	5	2	4
79	21	22	1	2	-77	1	3	2	2	2	3	4	4	4	2	4	2	2	1	2	2	2	1	3	2	1	3	3	2	1	3	2	1	1	1	0	2	5	3	5	3	1	3	2	4	4	5	4	4
80	36	31	1	1	1	1	5	1	2	2	2	1	2	1	1	1	1	1	1	1	1	1	1	1	0	1	3	3	0	2	1	1	0	0	0	0	1	1	1	1	1	1	1	1	1	1	1	2	1
81	27	29	1	1	2	1	4	1	3	3	2	2	3	2	3	2	2	1	1	0	0	0	0	1	0	1	3	3	1	1	1	1	0	1	1	1	1	1	1	1	1	1	2	1	1	2	3	2	2
82	38	40	1	1	1	1	3	4	5	2	5	5	4	1	2	1	2	1	0	3	1	3	2	1	0	0	2	3	3	0	3	3	2	0	1	0	3	3	3	2	3	4	3	3	4	3	4	3	1
83	27	19	1	1	2	2	2	3	2	3	5	4	4	2	3	5	3	5	1	3	3	2	1	3	1	1	1	3	2	1	0	1	1	1	1	0	1	1	1	1	1	1	1	1	4	2	4	2	2
84	12	20	2	1	2	2	3	4	3	5	4	3	1	3	3	4	5	1	3	3	3	3	3	3	3	1	3	2	3	0	2	1	1	1	0	0	1	1	4	5	1	3	1	1	1	1	1	1	1
85	20	23	1	1	1	2	5	1	3	3	2	3	3	3	3	3	3	2	1	3	2	2	1	2	2	3	2	1	2	1	1	2	2	3	2	1	2	2	1	2	1	1	1	1	1	1	3	2	1
86	29	19	1	1	2	1	3	3	1	1	1	1	1	1	1	1	1	1	0	0	0	0	0	0	0	0	3	3	0	3	0	0	0	0	0	0	1	1	3	3	1	1	1	1	1	1	1	3	1
87	15	32	1	1	1	2	5	1	2	2	1	1	1	1	1	1	1	1	0	0	0	0	0	0	0	0	3	3	2	2	1	2	1	1	1	0	1	1	1	1	1	1	2	1	3	1	2	1	1
88	32	30	2	1	1	1	5	1	1	1	1	1	1	1	1	1	1	1	0	0	0	1	0	1	0	0	3	3	1	1	1	0	0	1	1	0	2	1	1	1	1	1	1	1	1	1	4	4	2
89	34	27	1	2	-77	2	3	3	3	3	3	3	3	2	2	2	2	2	2	1	1	1	1	2	2	1	3	3	1	1	2	1	0	1	0	0	1	1	1	1	1	1	2	1	1	1	1	1	1
90	33	29	1	1	1	1	5	1	4	4	4	4	4	3	3	3	2	2	2	2	2	2	2	2	0	1	3	3	2	1	2	2	2	2	1	0	1	1	3	3	2	2	1	3	2	1	2	2	2
91	38	25	2	1	2	1	5	6	1	1	1	1	1	1	1	1	1	1	2	1	0	0	0	1	0	0	3	3	0	3	0	0	0	0	0	0	1	1	1	1	1	1	1	1	1	1	1	3	3
93	28	34	1	1	2	1	3	4	3	3	3	4	4	1	3	2	1	1	1	1	1	0	0	2	1	1	3	3	2	1	2	2	2	1	1	0	1	1	2	2	2	1	2	1	2	2	2	2	2
94	36	22	1	1	1	1	2	3	5	5	5	5	5	5	5	5	5	5	3	3	3	3	2	3	0	3	2	3	3	2	3	3	3	3	3	0	1	1	4	2	3	2	1	1	3	3	3	2	4
95	14	26	1	1	1	2	4	1	3	3	2	3	3	3	3	2	2	1	1	1	1	1	1	2	0	1	3	2	1	2	1	1	1	1	1	0	2	2	2	2	2	2	2	2	2	2	2	2	2
96	15	30	1	1	1	2	4	1	5	5	5	5	5	1	3	3	1	1	1	2	1	1	0	1	0	1	3	3	1	2	1	1	0	0	1	0	1	3	3	1	1	1	1	1	1	1	1	1	1
97	37.86	19	2	1	1	1	3	3	2	2	3	2	1	1	1	3	1	2	1	0	1	1	1	1	0	0	2	2	1	0	2	2	1	2	1	0	1	1	1	1	1	1	1	1	2	1	2	2	2
98	20	30	1	1	1	2	3	1	1	1	1	1	1	1	1	1	1	1	1	0	0	0	0	0	1	0	3	3	0	1	2	0	0	0	0	0	1	1	1	1	1	6	1	1	1	1	1	2	1
99	36	38	1	1	2	3	5	4	3	3	3	2	2	1	1	1	1	1	0	0	0	2	1	2	0	0	3	3	3	3	3	2	1	1	1	0	1	1	1	1	1	1	1	1	1	1	1	1	1
100	39	24	1	1	1	2	2	3	3	3	2	1	1	1	1	1	1	1	0	0	0	0	0	0	0	0	1	0	0	0	0	2	1	1	1	1	1	1	1	1	1	1	1	1	2	2	2	2	2
101	24	24	1	1	1	2	3	2	3	1	5	5	5	3	5	4	5	1	3	2	3	2	2	3	3	2	3	3	2	1	3	2	1	1	1	0	1	1	1	1	1	1	1	1	3	2	3	2	2
102	19	22	2	2	2	2	3	1	2	3	2	3	3	1	1	1	1	1	1	2	2	2	0	2	2	0	3	3	0	2	2	0	0	1	0	0	1	2	1	1	1	1	1	1	3	2	3	4	2
104	11	22	1	1	1	1	4	1	1	1	1	1	1	1	1	1	1	1	1	0	0	1	0	1	0	0	3	3	1	3	3	0	0	0	0	0	1	1	1	1	1	1	1	1	1	1	1	1	1
105	33	30	1	1	1	1	4	3	3	3	1	1	1	1	1	2	1	1	0	0	1	1	1	2	0	1	3	3	1	1	0	2	1	1	0	0	1	1	1	1	1	6	1	1	2	2	2	2	2
106	11	36	1	1	1	2	4	1	5	5	3	5	5	2	3	2	1	2	1	1	1	1	1	1	1	1	3	3	0	1	2	1	0	0	0	0	1	1	6	2	1	1	1	1	1	1	3	1	1
107	31	31	1	1	2	3	4	3	4	3	3	4	3	2	1	2	1	1	3	2	3	3	3	2	2	1	2	2	2	0	0	2	2	1	1	0	1	1	3	3	3	2	1	1	2	2	2	3	2
109	22	32	1	1	2	1	4	4	1	1	1	1	1	1	1	1	1	1	0	0	0	0	0	0	0	0	3	3	0	3	0	0	0	0	0	0	1	1	1	1	1	1	1	1	1	1	1	2	1
110	16	24	1	1	1	1	3	1	3	2	1	3	1	1	1	1	1	1	0	0	0	0	0	0	0	0	3	3	0	3	0	2	0	0	0	0	1	1	1	1	1	1	1	1	3	1	1	4	1
112	32	38	1	1	2	2	4	2	5	5	5	5	5	5	5	5	5	4	2	1	1	1	1	0	1	1	2	1	2	1	2	2	3	2	3	1	1	1	2	3	3	2	2	2	1	1	2	2	1
113	8	23	1	1	1	1	4	3	3	2	3	3	3	1	2	3	1	1	2	2	2	0	0	2	0	1	3	2	3	1	2	2	0	0	0	0	1	1	1	1	1	1	1	1	4	4	4	3	3
114	31	26	1	1	1	1	5	5	3	2	3	2	3	2	2	1	1	1	1	1	1	0	0	1	0	0	3	3	1	1	2	0	0	1	0	0	3	3	3	3	3	2	2	3	4	4	3	3	3
115	12	27	1	1	1	2	3	3	1	3	1	1	1	1	1	1	1	1	0	1	0	1	0	1	0	0	3	3	0	0	0	0	0	0	0	0	1	1	1	1	1	1	1	1	3	1	1	3	1
116	32	32	2	1	1	2	5	1	3	2	1	3	3	1	2	1	1	2	0	1	1	1	0	0	0	1	3	3	2	1	2	1	1	1	0	0	1	3	3	2	3	3	1	1	3	3	2	2	2
117	30	25	1	1	1	2	2	3	4	4	2	4	4	2	3	3	3	2	0	1	2	1	0	1	0	1	3	2	2	1	1	2	1	1	1	0	1	5	4	3	1	1	1	1	2	2	3	2	2
119	34	24	1	1	2	1	3	3	1	1	1	1	1	1	1	1	1	1	0	0	0	0	0	0	0	0	3	3	1	2	0	1	0	0	0	0	1	1	1	1	1	1	1	1	3	2	3	4	3
126	39	20	2	1	2	2	2	2	3	3	3	3	3	2	3	3	2	1	1	1	2	1	0	2	0	1	3	3	1	2	1	1	1	0	1	0	1	1	3	3	2	1	1	1	3	2	2	1	1
130	20	23	1	1	1	2	4	1	3	3	2	2	3	4	4	4	4	3	2	3	2	2	1	2	3	2	2	2	2	1	2	2	2	3	2	0	4	1	2	2	1	1	1	1	1	1	4	3	1
131	12	27	1	1	2	3	4	2	5	5	3	3	4	3	2	2	2	2	2	1	1	1	1	1	1	1	3	3	2	1	2	1	1	2	2	0	3	3	3	3	3	2	2	2	2	2	2	2	2
132	27	31	1	1	1	1	4	4	3	3	3	3	3	4	4	4	3	3	1	1	1	1	0	1	1	1	2	2	1	2	1	2	2	2	2	0	1	3	3	3	3	3	1	3	1	1	1	1	1
133	17	22	2	1	1	1	3	3	5	3	3	1	1	1	1	1	1	1	0	0	0	0	0	0	0	0	3	3	0	0	0	0	0	0	0	0	1	1	1	1	1	1	1	1	3	2	2	1	1
134	32	28	1	1	2	3	4	3	2	2	3	2	2	1	1	1	1	1	1	1	1	1	1	1	0	0	3	3	1	2	0	1	0	1	1	0	1	2	3	1	1	1	1	1	3	2	2	2	2
136	37	28	1	1	2	3	2	4	1	2	1	1	1	1	1	1	1	1	0	0	0	1	0	1	0	0	3	3	0	3	0	0	0	0	0	0	1	1	1	1	1	1	1	1	1	1	1	1	1
137	19	32	1	1	2	1	4	1	4	5	5	4	4	3	3	2	2	1	1	1	2	1	1	1	0	0	3	3	1	2	1	2	2	1	1	0	1	4	5	4	4	2	5	3	3	3	4	2	1
138	21	24	1	1	1	2	4	3	3	3	3	3	4	3	4	4	3	1	1	1	2	1	1	2	0	2	2	3	2	3	2	2	0	2	2	0	1	1	1	1	1	1	1	1	3	3	3	3	3
139	30	31	2	1	5	2	4	4	2	3	3	3	3	1	2	2	1	1	0	1	1	0	0	2	3	1	3	2	2	3	2	1	1	1	0	0	3	1	3	3	5	1	1	2	1	2	3	3	2
140	35	25	1	1	1	1	5	3	1	1	1	1	1	1	1	1	1	1	0	0	0	0	0	0	0	0	3	2	0	0	0	0	0	0	0	0	1	1	1	1	1	1	1	1	1	1	1	1	1
141	8	27	1	2	2	2	4	4	4	5	1	5	1	3	1	3	1	1	1	0	0	3	0	2	3	3	3	3	3	3	3	2	1	1	1	0	6	6	6	6	6	5	6	6	4	4	1	3	2
149	18	24	2	1	2	3	3	3	3	2	3	2	3	1	1	1	1	2	1	0	0	1	0	0	0	0	3	3	1	1	1	1	1	2	1	0	1	3	2	2	2	1	1	1	1	1	1	2	2
150	9	27	1	1	2	2	4	4	4	4	4	4	4	3	3	3	2	2	2	1	3	2	1	2	1	2	3	3	3	1	2	2	2	1	1	0	1	4	5	5	4	6	3	1	3	3	4	4	3
151	29	26	1	1	1	2	3	1	5	4	4	4	4	3	1	3	2	1	0	2	3	2	0	3	0	1	3	3	0	3	0	2	0	2	1	0	4	6	2	6	2	1	6	6	3	3	4	1	1
152	8	39	1	1	1	1	2	4	1	1	1	1	4	1	2	3	2	2	0	1	2	2	2	1	1	2	3	3	3	1	1	1	3	1	1	2	2	1	1	1	1	1	1	1	2	2	2	2	2
153	18	28	1	1	1	3	5	3	3	3	3	3	2	4	4	5	2	3	1	1	1	2	2	3	1	1	3	2	1	2	2	2	2	1	0	1	1	3	2	3	2	1	3	3	3	3	2	4	3
163	28	35	1	1	2	2	4	2	1	1	1	1	1	1	1	1	1	1	0	0	0	0	0	0	0	0	3	3	0	3	0	0	0	0	0	0	1	1	1	1	1	1	1	1	1	1	1	1	1
164	12.57	19	1	1	2	1	3	1	3	4	2	4	1	1	1	2	1	1	0	1	0	0	0	1	1	0	3	3	1	3	0	0	0	0	0	0	1	3	4	3	1	1	3	1	2	1	3	3	3
165	32	31	1	1	2	2	4	4	1	2	1	1	1	1	1	1	1	1	0	0	0	0	0	0	0	0	3	3	0	3	0	1	0	0	0	0	1	1	6	6	1	1	4	2	2	1	1	1	1
166	34	24	1	1	1	1	3	1	1	1	2	1	1	1	1	1	1	1	1	0	0	1	1	1	0	1	3	3	0	0	0	0	0	0	0	0	1	2	2	1	2	1	1	1	2	2	3	2	2
167	25	24	1	2	2	2	2	2	3	3	3	4	4	2	3	4	2	2	0	1	1	1	0	2	0	1	3	2	2	2	0	2	1	1	1	0	1	1	1	2	2	1	2	1	3	3	3	4	3
168	33	20	1	1	1	2	2	3	3	3	2	1	3	1	1	1	1	2	1	1	0	2	2	3	0	1	3	2	1	1	0	0	1	1	2	0	1	1	1	1	1	1	1	1	2	2	2	3	2
169	34	19	2	1	1	2	3	2	4	3	3	4	4	1	1	1	1	2	1	1	2	0	0	2	0	0	3	3	2	1	1	0	0	0	1	0	1	1	1	2	1	1	1	1	2	1	1	3	1
170	34	26	2	1	1	2	5	3	2	2	1	1	1	1	1	2	2	1	1	1	2	1	0	3	1	1	3	3	1	1	1	1	3	2	1	0	1	1	2	2	2	1	1	3	2	2	4	4	3
171	27	28	1	1	1	2	4	7	4	5	5	5	5	3	4	4	3	2	1	1	3	2	3	3	1	2	1	2	2	3	3	2	2	1	2	0	1	5	4	2	5	1	3	1	1	4	3	4	4
172	36	36	1	1	1	1	3	4	5	5	2	5	5	1	1	1	1	1	2	1	3	1	0	1	1	1	2	3	3	3	3	2	1	1	1	0	1	1	4	3	3	3	1	1	1	1	3	1	1
173	36	25	1	1	1	3	2	3	3	3	3	3	3	3	3	4	2	1	0	1	2	0	0	0	0	0	3	3	0	1	1	1	1	1	1	0	1	1	1	1	1	1	1	1	2	3	3	4	4
174	36	28	1	1	2	3	4	3	1	1	1	1	1	1	1	1	1	1	0	0	0	0	0	0	0	0	3	3	1	3	1	1	0	0	0	0	1	1	2	2	1	1	1	1	1	1	1	1	1
175	19	21	1	1	1	2	2	2	1	1	1	1	5	1	1	1	1	3	0	1	1	1	1	1	0	1	3	3	1	3	0	0	0	2	1	0	1	3	3	2	1	6	1	1	4	3	1	2	3
176	15	22	2	1	1	3	3	3	1	3	3	1	1	1	1	1	1	1	0	1	0	3	3	3	0	2	3	3	1	3	3	1	1	0	1	1	1	1	5	2	1	1	1	1	4	3	2	5	4
177	20	20	1	1	1	1	3	2	3	2	1	2	2	2	1	1	3	2	0	0	0	0	0	2	0	0	3	3	0	3	0	0	0	0	0	0	1	1	1	1	1	1	1	1	2	1	1	1	1
178	29	25	1	1	1	3	3	4	3	2	5	5	5	1	1	4	1	2	1	1	1	3	3	3	0	1	3	3	2	1	2	0	2	1	3	0	4	3	6	3	4	1	3	1	4	2	3	5	5
179	18	22	1	1	2	3	3	3	1	3	1	1	1	1	1	1	1	1	3	1	2	1	2	3	1	1	3	3	1	1	2	1	1	0	1	0	1	1	2	2	1	2	1	1	3	2	3	3	2
180	35	37	1	1	5	1	4	1	5	2	3	5	5	3	5	5	4	1	3	3	3	3	3	3	1	3	0	0	1	1	3	3	3	3	3	0	1	1	1	1	1	1	1	1	5	3	1	1	1
181	16	33	1	1	1	2	3	3	5	5	3	5	5	3	4	5	5	1	3	3	3	3	3	3	2	1	3	2	2	1	1	0	3	2	3	0	1	1	1	1	1	1	1	1	1	1	1	1	1
182	32	21	1	1	1	2	2	3	3	1	1	1	1	1	1	1	1	1	2	2	2	2	2	3	0	1	3	3	0	3	3	1	2	1	2	0	1	1	1	1	1	1	1	1	3	3	3	5	4
183	29	26	1	1	2	3	4	4	4	4	4	4	4	2	2	4	2	2	0	1	1	0	0	1	0	1	3	3	1	1	0	1	1	1	0	0	3	3	4	4	3	2	3	3	1	1	1	1	1
184	37	24	1	1	1	2	3	3	3	2	2	4	4	2	2	3	2	3	1	0	1	2	0	1	0	1	3	3	1	2	0	2	1	2	1	0	1	2	1	2	1	2	1	1	3	3	3	3	3
185	23	30	1	1	2	1	3	3	1	2	2	1	1	1	1	1	1	1	0	0	0	0	0	0	0	0	3	3	0	3	0	0	0	0	0	0	1	1	1	2	2	2	1	1	1	1	1	1	1
186	37	26	1	1	2	2	5	1	5	4	5	3	5	2	1	3	1	1	1	1	2	3	2	2	0	1	3	3	0	1	0	1	1	2	1	0	1	1	1	1	1	1	1	1	1	1	1	4	1
187	28	26	1	1	1	1	4	2	3	3	4	4	4	1	3	3	3	5	1	2	3	2	2	2	2	2	1	2	2	1	2	2	2	2	2	0	1	3	2	1	1	1	1	1	1	3	3	4	2
188	34	33	2	2	1	1	5	1	3	3	3	3	3	1	1	1	2	2	3	2	2	2	2	3	1	1	2	3	1	1	1	3	2	2	0	0	1	2	6	5	4	4	1	1	2	2	2	2	2
189	34	31	1	1	-99	1	5	1	5	5	5	5	5	2	5	5	2	2	1	1	2	2	1	2	0	2	2	2	1	2	1	2	2	2	1	0	1	1	1	1	1	1	1	1	2	2	4	2	2
191	27	21	1	1	2	1	2	7	1	2	2	1	5	1	1	1	1	1	0	0	0	3	0	3	0	1	3	2	0	3	1	0	0	0	0	0	1	1	1	1	1	1	1	1	1	1	1	1	1
192	8	39	1	1	1	2	5	2	3	3	3	3	3	3	1	1	1	1	0	0	1	1	0	0	0	0	3	3	0	3	1	1	1	1	1	0	2	2	3	2	2	3	2	3	2	2	2	2	2
193	29	37	1	1	2	1	2	5	3	3	4	4	3	1	1	1	1	1	0	0	0	0	0	0	0	0	3	3	0	3	0	1	0	0	0	0	1	1	1	1	1	1	1	1	2	2	2	4	2
194	10	27	1	2	2	1	2	3	1	1	2	2	1	1	1	2	1	1	1	1	0	2	2	0	2	1	3	3	2	1	1	0	1	1	0	0	1	3	3	5	5	2	4	1	2	2	2	1	1
195	15	35	1	1	2	3	4	4	3	3	3	4	4	3	3	4	3	3	1	3	3	2	1	3	0	2	2	2	2	1	0	1	2	2	2	0	1	1	6	5	3	1	4	1	3	2	3	3	2
196	29	22	2	2	1	1	3	3	1	5	1	5	1	1	1	5	1	1	0	0	3	0	0	0	0	0	3	3	0	3	3	3	2	0	0	0	1	1	1	1	1	1	1	1	1	1	1	1	1
197	25	29	1	1	1	1	4	1	4	3	3	2	2	1	1	1	1	2	2	1	1	2	0	3	0	1	3	2	2	1	0	2	1	0	0	0	1	1	2	3	4	3	2	1	5	5	4	3	2
198	36	20	1	1	1	2	2	3	2	3	2	1	3	1	1	1	1	2	1	0	1	2	2	1	0	1	3	3	0	1	0	0	1	1	2	0	1	1	1	1	1	1	1	1	1	1	2	3	2
199	30	21	1	1	2	1	2	3	1	1	3	1	3	1	1	3	1	3	0	2	3	3	3	3	0	3	2	1	2	0	0	2	0	1	0	0	3	6	6	6	5	1	3	1	4	4	2	5	2
200	20	24	1	1	2	3	2	3	2	2	3	1	1	1	1	1	1	1	1	0	0	1	1	1	0	0	3	3	1	2	0	0	0	0	0	0	1	1	1	1	1	1	1	1	1	1	2	1	1
201	32	26	1	1	1	3	4	1	5	4	1	3	3	1	1	1	1	5	3	0	3	3	2	3	3	3	3	1	1	1	2	1	2	2	2	0	1	6	5	5	3	1	5	6	1	1	2	1	1
202	16	29	1	1	1	1	5	2	1	1	1	1	1	1	1	1	1	1	0	0	0	0	0	0	0	0	3	3	0	0	0	0	0	0	0	0	1	1	1	1	1	1	1	1	4	2	4	3	2
203	31	19	2	1	1	1	3	2	2	1	2	3	2	2	1	1	1	1	1	0	1	2	1	1	0	1	3	2	2	1	2	0	2	2	2	0	2	1	2	3	2	3	1	1	2	2	2	2	2
204	23	38	1	1	1	2	3	3	2	2	1	1	1	1	1	1	1	1	1	0	1	0	0	1	0	0	3	3	1	3	0	0	0	0	0	0	2	1	1	1	1	1	2	1	1	1	1	1	1
628	10	25	1	1	1	1	3	1	1	1	1	1	1	1	1	1	1	1	0	0	0	0	0	1	0	0	3	3	0	3	0	0	0	0	0	0	1	1	1	1	1	1	1	1	4	1	1	1	1
671	26	25	1	1	2	1	3	2	2	2	2	2	2	1	1	1	1	1	0	0	0	0	0	1	0	0	3	3	1	3	0	0	0	0	0	0	1	1	1	1	1	1	1	1	1	2	1	1	1
672	38	21	1	1	2	1	4	2	4	3	4	4	3	1	1	1	1	1	1	0	1	0	0	1	0	0	3	3	2	1	1	1	0	1	0	0	3	1	3	3	2	2	1	2	1	1	2	1	1
1001	32	26	1	1	-88	2	3	3	2	4	3	3	3	1	1	2	1	1	1	1	2	1	1	3	0	1	3	2	1	3	0	2	0	1	0	0	1	2	3	1	2	1	1	1	2	2	3	2	2
1002	31	23	1	1	1	2	2	1	5	3	2	3	3	2	3	4	2	3	3	3	3	3	3	3	0	1	2	2	2	1	2	2	2	2	1	0	2	3	3	3	1	2	2	2	4	4	4	5	5
1003	27	32	1	1	2	3	2	4	3	2	2	2	2	2	2	2	2	2	1	1	1	1	1	1	1	1	2	2	2	1	2	2	2	2	2	1	2	2	2	2	1	3	3	3	2	2	2	2	2
1004	16	36	1	1	1	1	2	1	2	2	3	4	2	2	2	2	1	1	1	1	2	2	1	1	0	1	2	2	1	1	2	1	2	1	1	0	4	3	4	4	2	4	1	5	2	2	3	1	1
1005	10	19	1	1	2	1	3	1	3	5	4	5	4	4	4	4	4	2	3	1	3	2	2	3	2	1	2	1	2	1	2	2	2	2	2	0	1	2	1	2	2	1	2	1	1	1	1	1	1
1006	16	29	1	1	1	1	3	7	4	4	5	3	5	1	1	5	1	4	1	2	2	1	2	1	2	1	3	3	2	2	2	3	3	2	3	2	3	3	1	3	1	3	1	2	5	4	4	5	5
1007	4	27	2	1	1	1	3	3	1	1	1	2	2	4	2	2	1	2	3	3	3	3	3	3	3	0	3	2	3	2	2	1	2	3	2	2	1	2	1	6	4	3	2	2	3	4	1	2	1
1008	10	28	1	1	1	2	3	2	2	2	3	3	3	3	3	3	2	1	1	0	1	1	0	1	0	0	3	3	1	3	1	1	1	0	0	0	1	1	2	4	1	1	1	2	3	3	3	2	2
1009	12	31	1	1	1	3	3	2	2	1	1	1	1	1	1	1	1	1	0	0	0	0	0	2	0	1	3	3	1	1	1	1	1	1	1	0	1	1	2	1	3	1	1	1	4	2	4	3	3
1010	12	19	2	1	2	1	3	2	3	3	3	3	3	3	2	2	2	2	1	0	0	0	0	1	0	1	3	3	1	1	1	0	0	0	0	0	1	1	1	1	1	1	1	1	2	2	3	2	2
1011	40	26	1	1	1	1	3	3	1	1	1	1	1	1	1	1	1	1	0	0	0	0	0	1	0	0	3	3	0	3	3	1	0	1	1	0	1	1	1	1	1	1	1	1	4	2	3	3	2
7191	11	29	1	1	2	3	3	4	3	3	3	4	4	2	2	3	2	1	2	2	2	2	1	1	0	1	3	3	2	1	1	2	1	1	1	0	2	1	1	1	1	1	2	2	2	3	4	2	2
7196	19	30	1	1	1	1	4	1	1	3	3	1	1	1	2	4	4	4	1	0	2	2	1	2	0	0	3	3	0	2	2	1	0	0	0	0	1	1	1	1	1	1	1	1	4	2	2	1	1
1012	26	26	1	1	2	3	3	3	3	3	5	4	4	4	3	3	2	1	1	1	1	1	1	1	0	1	2	2	2	1	2	2	2	1	1	0	1	1	3	3	1	1	3	1	3	2	3	1	1
1013	9	28	1	1	2	3	4	4	3	4	4	5	4	4	4	4	4	4	3	3	3	3	3	3	3	3	1	1	1	0	3	2	3	3	3	0	1	2	3	3	3	5	3	2	2	2	2	2	2
1014	37.2	24	1	1	2	1	3	7	3	3	2	3	2	2	2	2	1	1	1	1	1	2	3	2	1	1	2	2	2	2	2	2	2	2	1	0	1	2	1	2	1	1	3	1	3	3	2	2	2
1015	35	37	1	1	1	2	3	4	1	1	1	1	1	1	1	1	1	1	0	0	0	0	0	0	0	0	3	3	0	3	0	0	0	0	0	0	1	1	1	1	1	1	1	1	1	1	1	1	1
1016	38	32	1	1	1	1	4	3	4	5	4	5	5	4	4	4	3	3	2	2	2	3	2	2	1	3	3	2	2	2	1	2	2	2	1	0	3	1	2	2	2	1	2	1	2	2	3	1	1
1017	34	32	2	1	2	2	5	3	3	3	3	3	2	2	2	2	2	2	1	1	1	2	2	2	2	1	1	1	1	1	1	1	1	1	1	0	2	1	1	1	2	1	1	1	3	4	3	3	3
1018	34	19	1	1	2	3	2	3	1	2	2	1	3	3	1	1	1	1	2	1	1	2	2	1	0	1	3	3	2	3	0	0	0	0	0	0	3	2	1	2	1	1	1	3	2	2	4	3	1
1020	30	28	1	1	1	2	3	4	3	3	3	3	2	2	1	2	2	1	1	0	1	0	0	1	1	0	3	3	1	1	2	1	1	1	1	0	1	1	1	2	1	1	2	1	2	2	3	2	1
1021	21	29	1	1	1	2	4	2	4	3	4	3	3	3	2	3	2	3	2	1	1	1	2	1	1	1	2	2	2	1	2	2	2	2	2	1	2	1	1	2	2	2	1	2	3	3	3	3	3
1022	33	32	1	1	1	2	4	3	4	4	3	5	5	3	3	5	4	4	2	3	2	2	0	3	2	2	2	3	2	1	1	2	2	2	1	1	2	2	2	2	2	3	2	2	2	2	4	2	2
1023	35	45	1	1	1	1	5	3	1	1	1	1	1	1	1	1	1	1	0	0	0	0	0	0	0	0	3	3	0	3	3	0	0	0	0	0	1	1	2	1	1	3	1	1	3	2	3	1	1
1024	24	26	1	1	1	1	2	3	3	3	5	1	1	1	1	2	1	3	0	1	1	2	0	3	0	1	1	3	0	0	0	0	0	2	1	0	1	1	1	1	3	1	1	1	3	4	2	2	2
1027	32	30	2	1	1	2	3	3	1	1	1	1	1	1	1	1	1	1	0	0	0	0	0	0	0	0	3	3	0	0	0	0	0	0	0	0	1	1	1	1	1	1	1	1	1	1	1	1	1
1028	19	25	2	1	1	1	4	3	1	2	1	1	1	1	1	1	1	1	0	0	1	1	0	1	0	1	3	3	0	3	0	0	0	0	0	0	1	1	1	1	1	1	1	1	3	2	3	3	2
1029	30	35	1	1	1	1	4	1	4	4	4	5	5	3	5	4	4	2	1	2	1	3	3	3	3	1	2	2	2	1	1	2	2	2	2	0	1	1	1	1	1	1	1	1	2	2	4	1	1
1030	36	24	1	1	1	2	2	1	2	3	5	1	2	1	1	3	2	1	1	1	1	0	0	3	1	0	3	2	0	1	0	1	0	1	0	0	1	1	3	1	1	2	1	1	2	3	3	2	2
1031	20	32	1	1	1	1	5	1	4	3	3	3	4	2	3	2	1	1	1	2	1	1	0	1	2	1	2	3	1	3	1	1	0	0	1	0	1	3	4	3	3	1	1	1	2	2	4	2	2
1032	26	22	2	1	2	2	3	4	2	2	2	2	2	1	1	1	1	1	0	1	1	2	1	1	0	1	3	3	1	3	0	0	1	1	1	0	1	1	2	2	1	1	1	1	2	2	2	2	2
1033	12	20	2	1	1	2	3	3	2	1	1	1	1	1	1	1	2	1	1	1	1	2	1	3	2	1	1	2	0	1	0	0	1	1	1	0	2	2	1	1	1	3	2	1	2	2	2	1	1
1034	12	33	1	1	1	2	3	3	4	3	2	4	4	3	2	4	3	1	1	0	3	2	3	3	0	0	3	3	1	3	1	1	1	1	0	0	1	1	1	1	1	1	1	1	1	1	1	1	1
1035	9	35	1	1	1	1	3	3	1	2	2	1	1	1	1	2	1	1	0	0	0	1	0	0	0	0	3	3	1	1	0	1	0	0	1	0	1	1	1	1	1	2	1	1	1	1	1	1	1
1036	33	25	1	1	1	3	2	3	2	1	1	1	3	2	1	1	1	3	2	3	3	2	1	3	3	0	2	2	1	0	2	1	2	3	3	0	1	2	1	3	1	1	1	1	1	2	3	3	2
1038	21	21	1	1	1	1	3	1	1	1	1	2	2	1	1	1	1	1	1	0	0	0	0	0	0	0	3	3	0	0	0	0	0	0	0	0	1	1	1	1	1	6	1	1	3	3	1	4	1
1039	20	33	1	1	2	3	1	4	5	3	1	3	3	1	1	3	1	1	3	3	3	2	1	1	0	1	3	3	1	0	2	2	0	1	1	0	1	1	1	1	1	1	1	1	2	2	3	2	2
1040	18	26	1	1	2	2	5	3	5	4	4	5	5	5	5	5	4	4	3	2	3	3	2	2	1	2	2	2	2	1	2	2	2	2	2	0	1	2	4	3	3	1	2	2	2	3	3	2	2
1041	38	30	1	1	2	3	2	3	4	3	3	4	4	3	3	3	3	2	3	3	3	3	2	3	3	3	2	1	3	0	3	2	3	2	2	0	1	2	3	2	2	3	1	1	3	2	3	3	2
1042	14	21	1	1	1	2	4	1	2	3	2	3	3	2	2	1	1	1	1	1	1	1	0	1	0	1	3	3	1	2	1	1	0	0	1	0	1	3	4	3	3	3	1	1	1	1	1	2	2
1043	17	18	2	1	1	2	2	3	2	3	3	2	2	1	1	1	1	1	1	0	0	2	1	2	0	0	3	3	2	2	1	1	1	1	2	1	1	1	1	1	1	1	1	1	2	2	4	3	2
1044	32	20	1	2	4	3	3	3	2	2	3	3	3	1	3	4	2	1	1	2	2	2	2	2	2	1	2	3	2	2	2	2	1	3	3	0	4	1	2	2	1	1	3	3	2	2	2	4	4
1045	35	19	2	1	1	1	3	2	1	1	1	1	1	1	1	1	1	1	0	0	0	0	0	0	0	0	3	0	0	0	0	0	0	0	0	0	1	1	1	1	1	1	1	1	1	1	1	1	1
1046	36	30	1	1	1	2	3	7	1	1	1	1	5	1	1	1	1	1	3	3	3	3	2	3	2	0	3	3	0	3	0	0	3	0	0	0	1	1	1	1	1	1	1	1	1	1	1	2	2
1047	10	26	1	1	1	3	3	1	2	2	2	4	5	2	1	3	1	1	2	2	2	2	0	1	0	1	2	1	2	1	2	2	1	1	1	0	1	2	1	1	1	1	1	1	4	2	1	1	2
1048	20	24	1	1	2	1	4	4	3	5	3	5	2	2	2	2	3	3	3	3	3	3	2	3	3	3	1	2	3	0	0	2	0	2	1	2	1	1	1	1	1	3	4	1	3	3	2	2	2
1049	22	29	1	1	2	3	2	1	1	1	1	1	3	1	1	1	1	1	0	0	0	0	0	2	0	0	3	3	1	3	0	0	0	0	0	0	1	1	1	2	1	1	1	2	1	1	1	1	1
1050	34	25	1	1	1	1	4	2	5	5	5	5	5	5	5	5	5	5	2	2	2	3	3	3	3	3	2	1	2	0	3	3	2	2	2	0	1	2	3	3	2	2	2	2	3	3	3	3	3
1051	33	19	1	1	2	1	3	1	1	2	1	1	1	1	1	1	1	1	0	0	0	2	0	2	0	1	3	3	0	1	0	0	0	0	0	0	1	2	3	3	2	1	2	1	1	1	1	3	3
1052	37	27	1	1	2	1	5	1	4	1	1	1	4	1	1	1	1	1	1	1	1	3	3	1	3	0	3	3	0	3	0	1	0	0	0	0	1	1	1	1	1	1	3	1	1	1	1	1	3
1053	25	36	1	1	1	1	2	1	3	3	3	3	2	1	2	2	1	1	2	1	1	1	2	3	0	1	2	2	3	2	2	2	3	2	1	0	5	5	5	5	3	1	3	2	2	1	1	1	1
1054	34	22	1	1	1	2	3	3	3	2	1	2	4	1	1	1	1	1	2	3	3	0	0	3	1	1	2	3	0	1	2	1	0	1	1	0	1	3	1	1	1	1	1	1	2	3	4	1	1
1055	22	41	1	1	2	1	3	2	1	2	1	1	2	1	2	2	1	1	1	0	1	0	0	1	1	0	3	3	1	1	1	1	0	1	0	0	1	3	3	3	3	1	1	1	3	2	2	1	1
1056	18	25	2	1	1	1	3	3	3	3	3	3	2	2	1	3	2	3	2	2	2	3	2	3	2	1	2	1	2	1	2	2	2	1	2	0	2	1	1	1	1	1	1	1	1	1	1	2	2
1057	30	24	1	1	1	2	4	6	2	1	1	1	5	1	1	1	1	1	1	0	0	0	0	2	0	1	3	3	0	3	3	0	0	0	0	0	1	1	1	1	1	1	1	6	1	1	1	3	1
1058	30	35	1	1	1	2	3	1	5	5	5	5	5	2	3	5	5	3	0	2	3	0	0	3	0	0	3	2	0	1	2	1	3	2	2	0	1	1	1	3	3	1	1	1	1	1	1	3	1
1059	24	18	1	1	1	1	3	2	2	2	2	2	3	2	2	2	2	2	1	1	1	1	1	1	0	2	3	3	1	1	3	1	1	1	1	1	5	4	5	3	2	5	3	3	3	3	2	3	2
1060	21	27	1	1	1	1	4	2	1	2	1	2	2	1	1	1	1	1	0	0	1	1	0	2	0	1	3	3	2	2	1	1	2	2	2	0	1	1	1	1	1	5	1	1	3	4	3	1	1
1061	12	21	2	1	1	1	4	7	2	2	4	1	1	2	1	3	1	1	2	2	2	2	1	1	1	1	3	3	2	1	2	1	0	0	0	0	1	1	1	2	1	1	1	1	1	1	3	3	1
1062	9	26	1	1	2	2	2	2	3	3	3	4	4	3	2	2	3	2	1	1	1	2	1	2	1	2	2	2	2	1	2	2	2	1	2	0	1	2	2	2	2	2	2	1	2	3	1	3	2
1063	14	24	1	1	1	1	2	2	1	1	1	1	1	1	1	1	1	1	0	0	0	2	0	0	0	0	3	3	0	3	0	0	0	0	0	0	1	1	1	1	1	2	1	1	2	2	2	2	2
1064	13	34	1	1	2	3	4	3	5	2	1	5	5	3	3	4	3	2	1	1	3	1	0	1	2	2	2	2	2	3	0	2	1	1	1	0	4	5	6	5	2	6	4	4	3	3	1	3	4
38	24	33	2	1	1	1	3	1	1	1	2	1	2	1	1	2	1	1	0	0	2	0	0	1	0	1	3	3	1	0	0	0	0	0	0	0	1	1	1	1	1	1	1	1	1	1	3	1	1
1082	11	35	1	1	3	1	4	2	4	4	3	3	4	3	2	3	2	3	2	1	2	2	2	3	2	1	2	2	2	1	2	2	2	1	1	0	1	4	6	5	4	3	4	1	4	3	4	3	4
1083	23	27	1	1	2	1	2	3	2	2	1	1	3	4	2	2	1	1	1	1	1	1	0	3	1	2	3	3	2	1	1	1	1	1	0	0	1	1	5	5	3	2	5	1	1	1	3	4	2
1084	22	23	1	1	2	2	4	1	3	2	1	2	2	2	3	2	1	4	2	3	3	1	1	2	1	1	3	2	2	0	2	2	2	3	2	0	3	3	2	2	3	6	3	4	3	4	2	2	1
1085	20	26	1	1	2	2	4	5	3	2	4	3	3	4	3	3	2	2	2	1	1	1	2	3	1	1	3	3	2	1	2	1	1	1	0	0	2	3	5	4	2	4	5	2	2	2	3	2	2
1086	37	31	1	1	1	1	4	1	1	2	1	1	1	1	1	1	1	1	1	1	1	0	1	1	0	1	3	3	1	1	2	0	0	0	0	0	1	1	2	2	2	1	1	1	1	1	1	1	1
1087	10	21	2	1	1	3	3	7	2	1	1	1	1	1	1	1	1	1	0	0	0	0	0	0	0	0	3	3	2	2	0	0	0	0	0	0	1	1	1	1	1	1	1	1	1	1	1	1	1
1088	33	24	1	1	2	3	4	3	1	1	3	1	1	1	1	1	1	1	2	2	2	2	2	2	1	1	3	3	2	0	1	1	0	0	1	0	1	5	2	5	3	4	1	1	1	4	4	4	3
1089	14	18	2	1	1	2	2	2	3	2	2	2	2	1	1	2	2	1	0	1	1	2	0	2	0	1	3	3	1	2	1	1	1	1	1	0	1	1	1	1	1	1	1	1	2	2	3	2	2
1090	11	32	2	1	2	1	4	1	4	5	4	4	4	4	3	4	3	4	1	2	2	2	0	2	2	1	3	2	1	1	0	2	1	1	2	1	4	2	4	4	1	1	5	1	2	2	3	4	4
1092	15	25	1	1	2	1	3	3	1	1	1	1	1	1	1	1	1	1	0	0	0	0	0	0	0	0	3	3	3	3	3	3	3	3	3	3	1	1	2	2	1	1	1	1	3	1	1	1	1
1091	37	24	1	1	2	2	1	3	3	3	4	2	2	1	1	2	1	2	0	0	0	0	1	0	1	0	3	3	2	2	2	0	0	0	0	0	1	1	1	1	1	1	1	1	2	2	2	2	2
2092	16	30	2	1	2	2	4	3	5	4	4	4	4	3	4	4	3	2	3	3	3	3	3	3	3	3	3	3	3	1	3	2	2	1	2	0	1	1	3	3	2	1	3	1	4	4	3	1	2
1093	24	25	1	2	2	1	3	1	1	1	1	1	1	1	1	1	1	1	0	0	0	0	0	0	0	0	3	3	0	0	0	0	0	0	0	0	1	1	1	1	1	3	1	1	1	1	1	1	1
1094	1	34	1	1	1	1	4	3	1	1	1	1	1	1	1	1	1	1	0	0	2	0	0	2	0	1	3	3	0	2	1	0	2	0	0	0	1	3	3	1	3	6	1	1	3	2	3	5	3
1095	7	23	1	2	4	2	2	1	2	1	2	1	1	1	1	1	1	1	0	0	0	0	0	3	0	1	3	3	0	2	0	1	0	0	0	0	1	2	5	3	3	1	1	1	1	1	1	3	1
1096	17	24	1	1	2	1	4	3	2	1	2	2	1	1	1	1	1	1	3	3	3	2	2	2	3	2	2	2	1	0	3	2	1	1	1	0	1	1	1	1	1	1	1	1	1	1	1	1	1
1097	22	24	2	1	2	3	2	3	3	2	1	3	3	1	1	1	1	1	2	2	3	1	1	1	1	1	3	3	0	1	1	1	0	0	0	0	1	3	4	3	1	1	1	1	1	1	1	3	2
1099	20	33	1	1	1	1	4	3	5	4	4	4	3	3	3	4	3	1	1	0	1	1	0	1	0	1	3	2	2	1	0	0	2	2	1	0	3	3	5	5	6	2	2	5	1	1	1	1	1
1100	18	23	2	1	2	1	3	3	1	3	1	1	1	1	1	1	1	1	0	0	0	0	0	0	0	0	3	3	0	3	3	0	0	0	0	0	1	1	1	1	1	1	1	1	3	1	1	1	1
1101	34	21	2	2	-99	1	3	1	3	3	1	2	3	1	1	1	1	1	0	0	1	0	1	1	0	0	3	3	1	3	1	0	0	1	0	0	2	1	6	1	1	1	1	1	1	3	1	1	1
1102	23	28	1	1	2	3	3	3	5	4	4	4	4	4	4	4	4	4	3	3	3	3	3	3	1	2	2	2	2	1	2	2	2	2	1	0	2	4	4	4	2	2	3	2	4	4	4	4	4
1103	33	25	1	1	2	2	3	2	2	2	3	3	3	1	1	1	1	1	0	0	0	1	1	1	0	0	3	3	0	3	0	1	0	0	0	0	1	1	1	1	1	1	1	1	2	1	1	1	1
1104	34	27	2	1	1	1	5	1	2	4	2	2	2	2	2	3	2	2	2	2	2	1	1	2	2	1	3	1	2	1	1	3	2	2	2	0	2	2	5	2	2	2	1	1	2	2	2	2	2
1105	25	28	1	1	2	1	4	1	3	2	2	2	3	1	1	1	1	1	0	0	1	1	0	1	1	0	3	3	2	2	0	1	0	1	1	0	1	1	2	2	2	1	2	1	2	2	2	2	2
1106	20	28	1	1	2	2	3	1	3	3	3	3	3	3	2	2	1	1	2	1	1	0	0	2	0	1	2	1	3	0	0	1	0	0	0	0	1	1	5	5	5	1	1	1	2	2	1	1	1
1107	25	30	1	1	1	1	5	2	3	3	3	3	3	3	3	3	1	1	2	2	2	2	0	2	0	1	2	2	2	3	0	2	1	1	0	0	1	1	3	2	1	1	1	1	1	1	1	1	1
1108	8	26	1	1	2	1	3	1	3	2	2	2	2	2	3	2	1	1	1	1	1	1	1	1	1	0	3	3	1	2	1	1	1	1	1	0	1	2	1	1	2	2	1	1	3	3	2	2	2
1109	6	36	2	1	2	3	3	5	3	3	2	3	4	3	3	3	3	4	2	2	3	2	1	3	2	2	2	2	2	1	1	2	3	2	2	3	3	2	4	4	4	3	4	3	2	3	2	3	3
1111	32	26	2	1	1	1	4	3	2	3	1	1	3	3	1	1	1	1	0	0	0	0	0	0	0	0	3	3	0	1	0	0	2	2	1	0	1	1	1	1	1	1	1	1	1	1	1	1	1
1112	9	24	2	2	1	2	4	1	2	2	2	1	1	1	1	1	1	1	1	1	0	1	0	1	0	1	3	3	3	1	0	1	2	1	0	0	1	4	2	5	1	6	1	1	3	4	2	2	2
1114	20	30	2	1	2	2	4	1	1	1	1	1	1	1	1	1	1	1	0	0	1	0	0	1	0	0	3	3	1	2	0	1	1	0	0	0	1	1	1	1	1	1	1	1	1	1	1	1	1
1115	20	36	1	1	2	3	2	4	1	1	1	1	1	1	1	1	1	1	0	0	0	0	0	0	0	0	3	3	0	3	0	0	0	0	0	0	1	1	1	1	1	1	1	1	1	1	1	1	1
1116	29	25	1	1	1	2	3	3	3	3	2	4	4	2	2	5	5	5	2	2	3	1	2	2	1	2	2	1	2	1	0	2	2	3	3	2	3	2	3	2	2	2	1	1	3	3	3	3	4
1117	23	36	1	1	2	2	4	1	4	4	3	3	3	1	2	1	1	1	1	1	1	1	0	1	0	1	3	3	2	2	1	0	0	0	1	0	1	1	2	4	1	1	4	1	4	3	3	2	1
1118	27	21	1	2	2	2	3	1	2	2	2	2	2	2	2	1	1	1	0	0	0	0	0	1	0	0	3	3	0	0	0	1	0	0	0	0	1	1	1	1	1	1	1	1	1	1	1	3	3
1119	35	32	1	1	2	1	4	1	2	2	2	2	2	2	2	2	2	2	1	1	1	0	0	0	1	0	3	3	3	1	1	0	0	0	0	0	1	1	1	2	1	1	1	1	1	1	1	1	1
1120	9	19	2	1	2	2	2	3	1	1	1	2	2	1	1	2	1	1	1	0	0	2	2	2	0	1	3	3	2	2	0	1	1	1	1	0	2	3	4	3	3	2	3	3	5	3	4	5	4
1121	21	26	1	1	2	3	2	3	2	3	3	3	3	2	4	5	2	2	3	3	3	3	1	3	3	2	3	2	2	0	3	1	1	0	0	0	3	6	6	6	6	6	2	6	3	4	4	3	2
1122	25	25	1	2	4	2	2	3	1	1	1	1	1	1	1	1	1	1	3	2	1	3	0	3	2	2	3	3	1	1	1	1	2	1	0	0	1	1	6	6	6	1	6	2	3	1	3	3	3
1135	10	20	1	1	1	1	3	2	1	1	3	5	5	1	1	3	3	3	2	2	2	2	3	3	3	3	2	2	2	1	2	2	0	0	1	0	1	2	3	5	5	2	6	4	5	5	5	1	1
1136	37	25	1	1	1	3	4	1	5	4	4	5	5	3	3	4	3	3	2	3	3	3	1	3	2	1	2	1	2	1	2	1	1	2	2	1	2	1	6	3	3	3	2	2	2	2	4	4	4
1137	31	38	1	1	1	2	2	3	2	2	1	3	1	2	2	2	2	2	3	3	1	3	2	1	2	1	2	2	2	2	2	2	2	2	2	2	3	4	3	4	3	5	3	4	3	4	3	4	4
1138	21	35	1	1	1	3	3	1	2	2	2	2	2	1	1	1	1	2	0	0	0	0	0	0	0	0	3	3	1	2	1	1	1	1	1	0	3	2	2	1	1	3	3	3	4	3	3	3	2
1139	20	33	1	1	1	2	3	4	4	4	1	4	4	1	1	1	1	1	0	0	0	3	3	3	0	0	3	3	0	2	1	1	2	1	1	0	1	1	1	1	1	1	1	1	1	1	3	1	1
1140	8	25	1	1	1	2	3	2	2	2	2	2	2	1	1	1	1	1	2	1	1	1	1	2	1	0	3	3	1	1	1	0	0	0	0	0	1	1	1	1	1	1	1	1	3	3	3	3	2
1141	38	29	1	1	2	3	4	4	3	3	4	2	4	2	1	2	1	2	1	0	1	1	0	0	0	0	3	3	2	3	1	1	0	1	0	0	2	1	3	1	1	1	1	2	1	1	3	1	1
1142	27	30	1	1	2	2	3	1	3	1	3	3	4	4	5	5	3	3	3	3	3	3	2	3	3	2	2	3	2	1	2	2	2	2	2	0	1	1	3	3	1	2	4	2	3	3	3	3	3
1143	28	35	1	1	1	2	3	1	4	5	4	4	4	4	4	3	1	1	0	0	0	2	0	0	0	0	3	3	2	2	0	2	3	1	0	0	1	1	2	2	1	1	1	1	3	1	1	2	4
1144	13	26	1	1	1	1	4	1	5	3	2	3	5	3	4	2	4	2	1	3	3	3	3	3	2	2	3	2	2	1	2	1	0	2	1	0	1	3	5	3	2	3	2	2	4	3	4	2	3
1145	19	32	1	1	1	3	2	2	2	2	3	2	2	2	2	2	2	2	1	1	1	1	1	1	1	1	3	2	2	2	2	2	2	2	2	3	1	2	1	1	1	1	1	1	2	2	1	2	2
1146	38	31	1	1	1	2	5	4	3	4	3	3	2	2	2	4	1	1	1	1	1	2	1	3	0	1	3	3	1	1	1	1	1	1	1	0	1	1	2	2	2	1	1	1	2	1	1	1	1
1147	16	32	1	1	1	3	3	3	3	1	1	2	2	2	2	2	2	2	3	2	2	3	3	3	3	1	3	3	3	3	3	2	1	2	3	1	1	2	4	2	2	4	6	6	2	2	3	3	4
1148	33	22	2	1	1	2	3	1	1	1	1	1	1	1	1	1	1	1	0	0	0	2	0	2	0	0	3	3	0	0	0	0	0	0	0	0	1	1	1	1	1	1	1	1	2	2	2	2	2
1149	35	41	1	1	1	3	2	4	2	2	2	3	3	2	2	2	1	1	1	0	1	1	0	2	0	0	3	3	0	3	3	0	0	0	0	0	1	1	1	1	1	1	1	1	5	5	4	1	1
1150	39	29	1	1	2	1	3	2	4	3	3	4	3	3	3	3	2	1	2	3	3	2	2	1	2	1	3	2	1	1	2	2	2	1	1	0	3	5	6	6	5	3	1	3	3	4	3	4	3
1151	34	27	1	1	1	1	4	2	3	3	1	3	5	1	1	2	1	1	0	0	1	0	0	0	0	0	3	3	2	1	0	0	0	0	0	0	1	1	1	1	1	1	1	1	2	1	2	2	1
1152	32	23	1	1	1	1	4	3	1	1	1	1	1	1	1	1	1	3	0	1	2	0	2	2	0	1	2	2	3	2	3	2	2	3	3	0	1	3	6	5	1	2	3	1	5	3	4	4	2
1153	10	20	1	1	1	2	3	3	3	3	3	3	3	1	3	3	3	3	2	0	1	0	0	0	0	1	2	2	0	1	0	2	1	2	1	0	1	1	1	1	1	1	1	1	3	3	2	1	1
1154	21	23	2	1	2	1	3	3	1	1	1	1	1	1	1	1	1	1	0	0	0	0	0	0	0	0	3	3	0	1	0	0	0	0	0	0	1	1	1	1	1	1	1	1	2	2	2	2	2
1155	19	28	2	1	1	2	4	2	1	1	1	1	1	1	1	1	1	1	3	0	0	0	0	0	0	0	3	3	0	2	0	0	0	0	0	0	1	1	1	1	1	1	1	1	5	4	4	5	4
1156	10	30	1	1	2	3	3	3	3	4	4	3	3	2	2	2	2	1	2	2	2	2	2	3	1	1	3	3	2	0	2	2	0	1	1	0	1	2	2	2	2	3	4	2	2	2	2	2	2
1157	23	32	1	1	1	3	2	2	2	2	1	2	2	1	2	2	1	2	1	1	1	1	1	1	0	1	0	1	1	1	1	1	2	1	1	0	1	2	1	1	1	1	1	1	1	3	1	1	1
1158	21	25	1	1	2	1	4	1	4	4	3	3	4	2	2	2	2	2	1	2	1	2	1	3	0	1	3	3	2	1	2	1	2	0	2	0	2	3	3	2	3	4	1	1	2	2	2	3	2
1159	38	35	1	1	1	1	5	1	3	2	3	3	3	2	2	2	1	1	1	2	2	2	1	3	1	1	3	3	0	3	0	0	0	0	0	0	1	1	1	2	1	1	2	1	3	2	3	2	2
1160	24	18	2	2	2	2	3	1	2	4	4	5	4	3	3	5	4	5	2	2	2	1	0	3	2	1	3	3	2	1	2	1	0	1	1	0	3	2	3	3	3	1	1	3	3	2	3	2	2
1161	26	32	1	1	1	3	3	4	2	4	3	2	4	3	2	1	4	3	1	2	2	3	3	3	3	3	2	2	1	1	0	2	1	1	1	1	1	2	2	3	3	3	3	3	2	2	3	3	4
1162	23	26	1	1	2	1	4	2	4	3	4	4	5	3	2	4	1	1	2	2	2	1	0	2	2	1	3	3	1	1	1	1	0	0	1	0	1	1	4	3	3	1	1	1	1	1	4	2	1
1163	30	27	1	1	2	1	2	3	5	5	3	5	5	3	2	4	1	1	0	0	1	1	0	2	0	1	3	3	1	0	0	0	0	0	1	0	1	1	4	3	4	1	3	1	2	2	4	2	2
1164	29	23	2	1	1	2	4	3	1	1	1	1	3	3	1	1	1	1	0	0	0	0	0	1	0	0	3	3	3	3	0	0	0	0	0	0	1	1	1	1	1	1	1	1	2	2	2	2	2
1165	31	22	1	1	1	2	2	2	3	2	1	1	2	3	1	1	1	1	0	0	1	0	0	0	0	0	3	3	1	1	0	0	0	0	1	0	1	1	1	1	1	1	1	1	2	2	2	2	3
1167	16	26	1	1	1	2	3	1	2	1	2	1	2	2	1	1	1	2	0	0	0	1	0	1	0	0	3	3	2	3	1	1	1	1	1	0	1	1	5	2	1	1	1	1	3	1	3	2	3
1168	10	28	1	2	2	1	5	5	4	4	3	4	4	1	2	3	1	3	1	1	1	1	1	1	1	2	2	2	2	2	1	2	2	2	1	0	1	1	1	3	2	2	1	1	3	3	2	2	2
1169	33	27	2	1	2	2	4	1	3	5	3	3	3	2	2	1	1	1	2	2	2	3	3	2	0	2	3	2	0	0	2	1	0	0	0	0	1	3	4	3	3	3	3	3	3	3	1	3	2
1170	26	38	1	1	1	2	2	1	3	3	3	3	3	2	2	2	2	2	1	2	2	2	1	2	2	1	2	2	0	1	1	1	1	1	1	0	1	1	2	2	2	1	1	1	2	2	2	2	2
1171	31	29	1	1	1	2	4	2	4	4	4	4	4	2	1	1	1	1	0	1	1	1	2	1	0	0	3	3	1	2	1	1	2	1	1	0	1	3	3	1	1	1	1	1	1	1	1	2	1
1172	28	23	1	1	1	1	3	1	1	1	1	1	2	1	1	1	1	1	0	0	1	1	0	0	0	0	3	3	0	3	0	0	0	0	0	0	1	1	1	1	1	2	1	1	1	1	1	1	1
1173	14	35	1	1	1	2	3	1	1	2	1	3	2	1	1	2	1	1	0	1	1	1	0	2	0	1	3	3	0	3	0	1	3	1	1	0	1	1	1	5	5	2	3	3	3	2	3	3	1
1174	20	31	1	1	1	2	5	1	5	5	5	5	5	4	5	5	5	5	2	3	3	2	1	3	3	1	3	3	3	1	2	2	2	2	2	2	1	1	1	1	1	1	1	1	1	1	4	3	1
1175	7	27	1	1	1	1	3	2	2	3	2	1	1	1	1	4	2	3	1	2	1	0	0	1	1	0	3	3	1	3	1	1	1	1	1	0	1	1	2	1	2	2	1	1	1	1	1	1	1
1176	36	30	1	2	2	1	4	3	4	3	3	4	3	1	3	3	2	2	1	1	1	1	1	2	2	1	2	2	1	2	1	2	3	1	1	0	2	1	1	3	3	2	3	3	2	2	2	2	1
1177	17	27	1	1	1	2	4	1	3	3	2	3	3	2	3	3	3	2	1	1	1	1	1	1	1	2	2	2	2	1	2	2	2	2	2	0	1	1	1	1	1	1	1	1	2	2	2	4	4
1178	34	20	2	1	2	1	3	3	1	3	2	4	1	1	1	2	1	1	0	0	1	2	2	3	1	1	3	3	0	0	0	1	0	0	0	0	1	1	1	1	1	1	1	1	3	2	2	4	2
1179	31	23	2	1	2	2	3	1	2	1	1	2	1	1	1	2	2	2	1	0	1	1	1	1	1	1	3	2	1	1	1	1	2	1	1	0	1	1	1	1	1	1	1	1	2	2	4	1	1
1180	9	27	1	1	2	3	4	2	3	3	2	3	3	2	2	4	3	3	1	1	2	2	1	2	1	1	2	2	1	1	2	1	1	2	1	0	1	1	1	1	1	1	1	1	2	2	2	3	2
1181	29	27	1	1	2	2	3	1	4	5	5	5	5	1	2	3	1	4	2	2	2	3	1	1	0	2	3	3	1	1	1	1	3	2	0	0	1	5	6	6	1	1	4	2	5	5	3	3	3
1182	34	21	2	1	2	2	3	3	5	3	3	2	3	3	2	2	2	2	2	2	2	2	1	1	1	1	3	3	3	1	2	1	1	1	1	0	1	1	1	1	1	2	1	1	1	1	1	1	1
1183	14	20	1	1	2	1	3	1	1	4	3	2	2	2	2	2	2	2	1	1	1	1	1	1	0	0	3	3	2	1	1	1	0	0	0	0	1	1	1	1	1	1	1	1	2	1	1	1	2
1184	24	24	1	1	2	2	3	7	1	3	1	1	1	1	1	1	1	1	0	0	0	0	0	1	0	1	3	3	0	0	0	1	1	0	1	0	1	1	1	1	1	1	1	1	3	3	3	1	3
1185	36	39	1	1	1	1	4	3	5	5	5	5	2	5	5	5	5	5	3	3	3	3	3	3	3	3	0	0	0	0	2	2	3	3	3	1	5	3	3	4	4	2	1	2	3	3	2	2	2
1186	32.5	23	2	1	2	1	4	2	3	3	4	3	3	2	2	2	2	2	1	1	1	1	1	1	1	1	3	3	2	1	2	1	1	1	1	0	2	3	4	4	3	1	3	2	2	2	2	2	2
1187	25	22	2	1	2	1	4	3	3	3	3	4	3	3	3	3	4	4	2	2	2	2	2	3	2	2	2	2	3	2	2	2	2	2	2	1	3	4	5	5	5	5	4	5	3	3	2	3	3
1188	14	23	1	1	2	1	3	3	2	3	3	3	3	3	3	3	3	4	1	1	1	1	1	2	2	2	2	2	2	1	3	2	3	3	3	2	1	5	5	5	4	2	5	1	3	3	4	4	3
1189	22	22	2	1	2	1	4	1	4	5	4	4	3	3	1	3	1	1	2	1	1	1	1	2	2	1	2	1	3	2	0	1	0	2	2	3	1	3	4	1	1	4	4	3	1	3	3	3	3
1190	20	23	2	1	2	1	4	1	4	4	3	3	3	4	4	3	3	2	1	1	0	1	2	2	2	1	3	3	2	1	1	1	1	1	1	0	1	3	5	5	2	2	6	1	3	2	3	4	4
1192	23	34	1	1	2	3	4	1	3	4	3	2	2	2	1	1	1	1	1	0	0	1	0	0	0	1	3	3	2	2	1	1	2	1	0	0	1	2	3	2	4	4	1	2	2	2	3	2	2
1193	35	23	1	1	2	2	5	4	3	3	2	2	4	1	1	1	1	2	2	0	0	1	0	3	0	1	3	3	0	3	0	1	0	0	1	0	1	1	1	1	1	1	1	1	1	1	4	2	2
1191	20	32	1	1	2	1	4	3	3	3	3	3	2	4	5	5	5	5	3	3	3	3	3	3	3	3	1	1	2	1	1	2	1	2	1	1	4	3	4	3	6	6	5	3	2	3	4	2	3
1194	31	22	1	1	1	1	3	3	2	3	3	3	3	2	2	2	2	2	3	2	2	2	2	1	1	1	3	1	2	0	2	2	2	2	2	1	1	2	4	4	2	2	3	1	4	4	4	4	4
1195	8	36	1	1	2	3	4	7	4	4	4	4	4	2	1	1	1	1	2	2	2	3	1	1	1	1	2	2	2	3	1	1	1	0	0	0	1	1	3	3	1	1	1	4	1	1	1	1	1
1196	26	24	1	1	1	1	4	3	3	2	2	2	2	2	1	2	2	2	0	0	1	0	0	2	0	0	3	3	0	0	0	0	0	0	0	0	1	1	1	2	1	1	1	1	4	1	4	4	2
1197	17	38	1	1	2	3	4	4	3	3	3	3	3	4	4	4	3	3	2	2	1	1	1	1	0	1	2	2	2	1	1	2	2	2	2	0	1	3	3	3	3	4	1	2	3	3	4	3	3
1198	30	22	1	1	2	1	4	3	3	4	3	2	2	2	2	2	2	1	1	0	1	1	1	0	0	1	3	3	2	2	2	2	0	0	1	0	1	2	3	3	2	2	1	1	2	2	3	2	2
1199	36	20	2	1	2	1	3	1	3	5	4	3	2	2	2	2	1	1	1	0	1	2	0	3	1	1	3	2	2	1	1	2	2	1	2	0	5	3	6	3	3	2	3	2	2	2	1	5	3
1200	25	21	2	1	2	2	4	1	5	4	4	4	4	3	2	1	1	1	0	0	1	1	0	1	0	0	3	2	0	0	0	1	0	0	0	0	1	3	3	3	1	1	1	1	1	1	1	3	1
1201	23	24	1	1	2	2	4	1	5	4	4	5	4	3	4	5	3	3	2	2	2	1	1	3	2	1	2	2	2	1	1	2	1	2	2	0	1	3	5	6	3	3	3	3	3	3	2	2	2
1202	34	22	2	1	2	1	4	1	4	4	3	4	3	3	3	2	2	1	1	2	2	3	3	2	1	1	3	3	2	1	2	1	1	1	1	0	2	3	3	3	2	2	4	2	3	3	3	4	4
1220	25	42	1	2	2	1	3	2	2	2	2	1	1	1	1	1	1	1	0	0	0	0	0	1	0	0	3	3	1	3	0	1	0	0	0	0	1	1	1	1	1	1	1	1	1	2	2	3	2
1221	7	21	2	1	1	1	3	2	1	1	1	1	1	1	1	1	1	1	0	0	0	0	0	0	0	0	3	3	1	3	1	0	0	0	0	0	1	1	1	1	1	5	1	1	3	2	3	4	4
1222	34	31	1	1	1	2	4	6	4	4	3	3	3	2	3	2	1	1	1	1	1	1	0	2	0	1	2	3	1	3	0	1	1	1	1	0	1	1	1	1	1	1	1	2	1	1	4	3	3
1223	19	27	1	1	2	3	3	3	1	1	1	2	2	1	1	1	1	1	0	1	1	2	2	1	0	0	3	3	0	0	0	1	0	0	0	0	1	1	1	1	1	1	1	1	2	2	3	3	4
1224	17	35	1	1	1	3	3	1	3	3	3	3	3	1	1	1	1	1	0	0	0	0	0	2	0	1	3	3	1	2	0	1	0	1	1	0	1	2	2	2	1	3	3	1	3	3	3	2	3
1225	10	32	1	1	2	3	3	1	3	5	4	4	4	4	5	5	4	4	2	3	3	3	2	3	2	1	3	3	3	3	3	1	2	2	1	0	3	1	2	1	1	1	1	1	2	3	3	3	3
1226	33	28	1	1	1	2	4	3	5	2	1	1	4	1	3	3	1	1	1	0	3	3	2	1	0	1	2	2	1	0	0	0	1	2	0	0	1	1	1	2	1	1	1	1	3	2	4	2	1
1227	27	24	1	1	1	1	3	3	1	1	1	1	1	1	1	1	1	1	0	0	0	1	1	1	0	1	3	3	1	3	0	0	0	0	0	0	1	3	4	3	3	2	1	1	2	2	3	2	2
1228	23	22	1	1	1	2	3	1	1	1	1	1	1	1	1	1	1	1	0	0	0	0	0	0	0	0	3	3	1	3	0	0	0	0	0	0	1	1	1	1	3	1	1	1	2	2	2	2	2
1229	28	29	1	1	1	2	3	3	3	3	1	1	4	3	4	4	4	4	0	1	1	1	0	3	3	1	3	2	2	1	1	2	0	2	2	0	1	1	1	1	1	1	1	1	3	4	1	1	1
147	19	30	1	1	1	2	3	3	3	4	3	3	2	2	2	2	2	2	1	1	1	1	1	1	1	1	3	3	1	1	1	1	1	1	1	1	1	1	1	1	1	1	1	1	2	2	2	2	2
1230	34	20	2	1	2	1	4	2	2	2	2	2	2	1	1	2	1	1	1	0	1	0	0	1	0	0	3	3	1	2	2	1	0	1	0	0	1	1	1	1	1	1	1	1	2	2	2	2	2
1231	34	42	2	1	2	3	4	1	5	5	5	5	5	2	3	4	1	1	2	2	3	2	1	3	0	1	3	2	2	1	0	2	3	2	3	0	1	1	1	1	1	1	1	1	1	1	1	1	1
1232	37	29	1	1	1	1	3	5	1	2	2	1	1	1	1	1	1	1	0	0	0	0	0	0	0	0	3	3	1	1	0	0	0	0	0	0	1	1	1	1	1	1	1	1	1	2	3	2	1
1233	19	35	1	1	1	3	3	1	2	2	2	2	1	1	1	1	1	1	0	0	0	0	0	0	0	0	3	3	1	2	0	1	2	1	1	0	1	1	3	3	1	3	3	1	4	3	3	3	3
1234	36	30	1	1	2	3	5	3	5	5	4	4	4	2	2	2	2	3	3	3	3	1	1	2	3	1	3	2	2	1	1	2	2	2	1	0	2	1	3	3	3	1	2	3	3	4	4	2	2
1235	39	30	1	1	1	1	4	3	5	5	5	5	5	2	5	5	5	5	3	3	3	2	3	3	0	1	3	1	3	0	0	3	3	3	3	1	1	1	1	4	1	1	1	1	3	3	1	5	3
1236	14	28	1	1	1	2	3	1	2	1	1	1	1	1	1	1	1	1	1	0	0	0	0	1	0	0	3	2	0	0	0	0	0	1	0	0	1	1	1	1	1	1	1	1	1	1	1	1	1
1237	4	25	1	1	2	2	2	1	3	3	3	3	2	2	1	3	1	1	2	1	1	1	2	2	2	1	1	3	1	1	2	2	2	1	1	0	1	1	1	2	3	1	1	1	1	1	3	1	1
1280	31	35	1	1	2	3	3	3	4	3	2	3	4	2	5	5	5	5	3	3	3	3	3	3	3	2	2	2	3	0	3	3	2	2	2	0	1	1	3	3	1	1	3	1	1	1	1	1	1
1281	33	32	1	1	1	3	2	2	1	1	1	1	1	1	1	1	1	1	0	0	0	0	0	0	0	0	3	3	0	3	0	0	0	0	0	0	1	1	1	1	1	1	1	1	4	2	2	2	2
1282	35	26	2	1	1	1	3	1	1	2	1	1	1	1	1	1	1	1	0	0	1	0	0	1	0	1	3	3	0	1	0	0	0	0	1	0	1	1	1	1	1	1	1	1	1	1	1	1	1
1283	30	18	1	1	1	2	3	1	1	2	1	3	1	1	2	1	1	1	1	0	1	2	0	2	1	0	3	3	1	2	1	1	0	0	1	0	1	1	1	1	1	1	1	1	2	2	2	1	1
1284	24	34	1	1	1	2	5	4	1	1	5	1	1	1	1	1	1	1	0	0	0	2	0	0	0	0	3	3	2	3	0	0	2	2	2	0	1	1	1	1	1	1	1	1	3	3	3	5	5
1285	31	29	1	1	1	3	4	2	3	3	3	3	3	3	4	4	4	3	2	1	1	2	2	2	2	2	2	2	1	1	2	2	2	2	2	0	4	4	4	5	4	4	4	2	3	3	3	5	5
1286	36	22	2	1	1	1	3	1	2	3	3	4	4	2	3	3	2	1	1	1	2	2	2	2	2	1	2	2	2	1	2	2	2	2	1	0	3	2	3	2	2	1	2	3	3	3	3	3	4
43	36	25	2	1	2	1	4	7	5	2	1	1	3	1	1	1	1	1	2	1	1	1	0	0	3	0	3	3	2	0	3	1	1	1	0	0	1	1	1	3	1	1	1	1	1	1	1	3	1
42	29	29	2	2	2	2	4	1	4	4	4	5	4	3	2	2	2	3	2	1	1	1	1	2	1	2	3	1	1	0	2	2	3	2	1	0	2	2	3	3	1	1	1	2	2	2	3	1	2
7054	31	28	1	1	1	2	3	1	5	5	5	5	2	2	2	3	1	4	1	1	1	0	2	3	1	1	3	2	1	2	1	1	3	1	1	0	1	1	1	1	1	1	1	1	3	2	3	5	4
57	5	21	1	1	2	2	3	3	3	3	2	4	2	2	1	3	1	1	3	3	2	1	3	3	3	2	3	2	0	1	1	2	2	1	0	3	3	4	2	6	1	1	5	1	4	4	4	2	1
58	31	27	2	1	2	1	2	3	4	2	2	3	2	2	4	3	1	1	2	1	2	1	2	2	1	1	3	3	2	1	1	2	2	2	1	0	1	1	1	2	2	2	1	1	3	3	4	4	2
59	17	22	1	1	1	2	3	3	1	1	1	1	1	1	1	1	1	1	0	0	0	0	0	0	0	0	3	3	0	3	0	0	0	0	0	0	1	1	1	1	1	2	1	1
61	24	39	1	1	1	1	3	4	2	2	2	3	3	2	3	2	2	3	2	2	3	2	2	1	1	1	0	0	0	0	0	0	0	0	0	0	1	6	1	1	1	1	1	1	1	1	2	4	3
77	7	27	1	1	1	1	4	3	1	1	1	2	2	2	1	1	1	3	1	1	1	1	1	1	0	2	2	3	2	1	2	1	1	2	1	1	1	1	1	1	1	1	1	1	2	2	4	1	1
78	6	31	1	1	1	2	4	3	4	1	1	2	3	1	1	1	1	1	0	0	1	1	0	2	0	0	3	2	1	3	0	1	0	0	0	0	1	1	3	2	3	1	3	2	1	1	1	1	1
111	24	22	1	2	2	2	1	4	1	2	2	1	2	1	1	1	1	1	1	0	1	1	1	1	0	0	3	2	2	2	1	2	0	0	0	0	1	2	2	4	1	1	3	1	2	1	3	3	1
120	38	18	2	1	1	3	3	2	1	1	1	1	1	1	1	1	1	1	0	0	0	0	0	0	0	0	3	3	1	3	3	0	0	0	0	0	1	1	1	1	1	1	1	1	1	1	1	3	1
1019	11	34	1	1	1	1	4	1	5	5	5	5	5	4	5	5	5	3	3	3	3	3	3	3	2	2	1	2	2	0	3	3	3	2	1	1	2	3	3	3	3	3	2	1	2	2	2	2	2
[truncated: 114 more columns]
