# Supplementary material for: Stress and anxiety negatively associated with relationship satisfaction and family functioning among low-income overweight or obese pregnant and postpartum women
Source: PLOS Ment Health. 2026 May 19;3(5):e0000615. doi: 10.1371/journal.pmen.0000615 (PMC13186386; doi:10.1371/journal.pmen.0000615)
Supplement: S2 Data — (XLSX) [file pmen.0000615.s004.xlsx]

## Sheet: S4_Data postpartumWomen
ppsurveyID	pprecruiter	ppstarttime	ppyoungestwk	ppage	ppfirstmom	pphispanic	pprace	ppsmoke	ppedu	ppemploy1	ppsswamped	ppsnotime	ppsrush	ppspillingup	ppsheavyload	ppsinadequate	ppsodds	ppsnothing	ppsnoescape	ppsgivingup	ppanervous	ppastopworry	ppaworrymuch	ppatrourelax	pparestless	ppaannoyed	ppaafraid	ppadifficult	ppdlaugh	ppdenjoyment	ppdblamedme	ppdanxious	ppdscared	ppdontopofme	ppdunhappys	ppdsad	ppdunhappyc	ppdharmingme	ppbfleshfirm	ppbsmamtfood	ppbavoidclo	ppbashame	ppbworryshape	ppbstomachemp	ppbthinwomen	ppbfleshdimply	ppcnostopeat	ppcuncontroleat	ppcwaytoeat
601	2	1020	6	41	1	1	1	1	3	3	5	2	2	1	1	1	1	1	1	1	0	0	0	0	0	0	0	0	3	3	0	3	0	0	0	0	0	0	5	3	5	6	4	6	5	5	4	4	4
602	1	1100	32.5	36	1	1	1	1	2	1	5	3	4	5	5	2	2	3	3	4	3	3	3	2	2	3	1	1	1	1	2	0	3	2	3	3	2	1	3	4	6	6	2	1	3	5	3	2	2
603	1	1300	21	38	1	1	1	2	4	2	1	1	1	1	1	1	1	1	1	1	0	0	0	0	0	0	0	0	3	3	0	3	0	0	0	0	0	0	1	1	3	1	3	1	1	1	3	3	2
605	4	930	1		1	1	2	3	4	1	4	5	5	5	5	2	3	3	1	1	2	2	2	3	1	1	2	1	3	3	2	1	1	1	0	1	1	0	1	1	3	2	3	1	2	3	3	3	2
607	4	1030	1	26	1	1	1	1	3	1	2	2	1	1	1	1	1	1	1	1	1	1	0	0	0	0	0	0	3	3	0	3	0	1	0	1	1	0	1	1	1	1	1	1	1	1	1	1	1
608	2	1116	10	36	1	1	1	1	5	2	1	1	1	1	1	1	1	1	1	1	0	0	0	0	0	0	0	0	3	3	1	3	0	0	0	0	0	0	1	1	1	1	1	1	1	1	2	2	2
622	2	850	35	22	1	1	2	3	1	3	3	4	5	5	3	3	1	3	1	1	3	2	3	1	1	2	2	1	3	3	2	1	1	1	0	0	1	0	1	1	1	5	4	3	2	1	3	2	2
626	2	934	18	27	1	1	3	1	3	7	3	2	3	3	3	2	1	1	1	1	0	0	1	0	0	0	0	0	3	3	0	2	1	1	1	0	0	0	3	2	3	3	2	2	1	3	2	2	3
638	2	933	2	22	2	1	1	1	4	3	3	2	4	3	3	1	1	1	1	1	2	1	0	1	0	0	0	0	3	3	0	1	2	1	0	0	0	0	1	2	4	2	1	1	1	1	3	2	3
630	2	1132	4	37	1	1	1	2	5	1	3	3	3	2	1	1	1	1	1	1	0	0	0	0	0	0	0	0	3	3	0	3	0	0	0	0	0	0	1	1	1	1	1	1	1	1	1	1	3
631	2	1015	3	35	2	1	1	1	5	5	1	1	1	1	1	1	1	1	1	1	0	0	0	0	0	0	0	0	3	3	0	3	0	0	0	0	0	0	1	1	1	1	3	1	1	1	1	1	1
632	2	905	20	27	2	1	1	1	3	3	3	4	4	4	3	3	3	4	2	4	2	2	2	1	1	1	0	1	3	2	1	2	1	1	1	1	1	0	1	2	1	3	1	1	1	1	2	2	2
633	2	1145	2	38	1	1	1	1	5	3	3	3	3	3	3	1	1	2	1	1	1	1	1	1	0	1	1	0	3	3	0	2	2	2	1	1	1	0	2	1	1	1	1	1	1	1	2	2	3
634	3	1100	28	38	1	1	2	1	5	2	5	5	5	5	5	5	5	5	5	5	3	3	3	3	3	3	3	3	2	1	3	0	2	2	3	3	3	1	6	1	6	6	1	1	1	4	2	2	5
635	3	1120	2	21	2	1	2	1	4	3	1	1	1	1	1	1	1	1	1	1	0	0	0	0	0	0	0	0	3	3	0	0	0	0	0	0	0	0	1	1	1	1	1	1	1	1	1	1	1
640	3	1120	12	23	1	1	2	1	3	3	3	1	1	2	1	1	1	1	1	1	3	3	3	3	2	2	3	1	2	2	1	0	2	1	1	2	0	0	1	3	3	3	4	1	1	1	2	2	2
641	3	1200	8	30	2	1	1	1	4	2	2	2	1	1	1	1	1	1	1	1	0	0	0	0	0	0	0	0	3	3	0	0	0	1	0	0	0	0	3	2	1	1	1	3	1	1	1	1	1
642	3	1345	20	28	1	1	5	3	3	3	3	3	1	3	1	1	1	2	1	1	0	0	1	0	0	0	1	0	2	3	1	3	0	1	0	0	1	0	1	1	1	2	1	1	1	1	1	2	1
643	3	1050	4	24	2	1	1	1	4	6	3	2	1	2	2	2	2	1	1	1	0	0	0	0	0	0	0	0	2	3	1	3	0	1	0	0	0	0	2	1	1	1	1	2	3	2	3	2	3
644	3	1115	10	28	1	1	2	1	4	3	2	1	3	3	1	1	1	1	1	1	0	0	0	0	0	0	0	0	3	3	0	3	0	0	0	0	0	0	1	1	1	1	1	1	1	1	1	1	1
645	3	1150	2	29	1	1	2	1	5	4	1	2	1	1	2	1	1	1	1	1	0	0	0	0	0	0	0	0	3	3	1	3	0	0	0	0	0	0	2	1	3	1	1	1	1	1	1	2	1
656	2	1415	2	30	2	1	1	1	5	3	4	4	2	4	2	1	1	1	1	1	0	0	1	0	0	0	0	0	3	3	0	3	0	0	0	0	0	0	2	1	2	1	1	1	1	1	2	3	2
646	3	1220	40	34	1	1	2	1	4	1	3	3	2	2	2	1	2	2	1	1	1	1	1	0	1	1	0	1	3	3	1	1	0	0	0	0	1	0	4	5	4	4	4	2	5	2	3	2	3
647	4	910	47	28	1	1	1	1	4	1	1	1	1	1	1	1	1	1	1	1	0	0	0	1	0	1	1	1	3	3	1	3	0	0	0	0	0	0	1	1	3	1	3	1	1	1	2	2	1
648	4	1125	32	37	1	2	1	3	3	1	1	2	2	2	2	2	2	2	2	2	0	0	1	0	0	0	0	0	3	3	0	2	1	1	0	0	0	0	1	1	3	2	2	1	1	1	1	1	1
649	2	1317	4	28	1	1	2	1	4	1	3	2	3	3	2	2	1	1	1	1	3	3	3	1	0	1	1	1	2	3	2	1	2	2	2	1	2	0	3	3	4	3	3	1	2	2	2	2	2
650	2	1050	34	27	2	1	2	1	5	4	2	3	2	2	2	2	1	1	1	1	0	0	0	0	0	1	0	0	3	3	1	3	0	1	0	0	0	0	3	3	5	3	3	1	3	1	2	2	1
651	2	1115	24	34	2	1	1	1	4	2	5	4	3	2	5	1	1	2	2	2	0	1	1	1	1	1	1	1	3	3	2	2	2	1	1	1	1	0	4	2	3	2	2	5	2	2	3	3	2
652	2	1015	0.428	24	2	1	1	2	4	1	3	2	1	1	2	1	1	3	4	3	1	3	1	1	0	2	0	0	2	3	2	2	0	1	0	2	2	0	1	1	1	1	1	6	1	1	1	2	3
653	2	1425	42		1	1	1	2	3	3	1	1	1	1	1	1	1	2	1	1	1	0	0	0	0	0	0	0	3	3	0	3	0	0	0	0	0	0	1	1	1	1	1	1	1	1	1	1	1
661	2	1505	40	27	1	1	1	2	3	3	3	5	3	3	3	3	3	3	3	2	1	1	2	1	2	3	1	2	3	3	2	2	2	2	3	2	3	0	1	1	1	1	1	1	1	1	3	3	3
681	3	1310	1	28	1	1	1	1	5	3	4	2	2	2	1	2	2	2	1	1	0	0	0	0	0	0	0	0	3	3	0	0	0	0	0	0	0	0	1	1	5	1	3	1	1	1	2	2	2
682	3	1330	28	25	1	1	1	1	4	1	3	4	2	4	4	3	3	4	1	1	1	2	2	2	0	1	0	1	3	2	1	2	0	1	2	1	0	0	1	1	1	1	1	1	1	1	1	1	2
683	3	1240	11	22	1	1	1	3	4	3	3	1	2	1	2	1	1	2	2	2	1	1	1	1	1	1	0	1	3	2	3	1	2	1	0	1	1	2	1	1	3	2	1	1	1	1	3	1	1
689	2	1335	24	22	2	1	1	1	4	2	5	3	4	1	5	1	1	3	1	1	2	2	3	2	1	2	2	1	3	3	2	1	3	1	1	0	0	0	1	1	5	6	6	3	5	2	2	1	3
691	2	1410	12	31	2	1	1	2	5	1	4	4	3	2	1	1	1	3	1	1	2	0	2	0	0	0	0	1	0	2	0	1	0	2	0	1	0	0	4	1	4	4	3	1	1	2	2	2	4
692	4	1110	26	27	1	1	1	2	4	1	5	5	5	5	5	5	2	5	2	1	2	1	2	2	2	3	3	1	2	2	1	0	2	2	1	2	1	0	5	3	6	6	6	3	6	6	5	5	5
694	4	1335	1	20	2	2	1	1	3	1	1	1	1	3	3	1	1	1	1	1	0	0	0	1	0	0	0	0	3	3	1	3	1	1	1	1	0	1	1	1	1	1	1	1	1	1	1	1	1
695	2	1540	29	34	1	1	2	3	4	3	5	5	5	5	5	3	2	2	1	3	1	2	2	2	2	1	1	1	1	2	0	1	1	2	2	1	1	1	6	6	6	6	6	6	3	5	4	2	2
696	4	900	14	35	1	1	2	2	5	4	2	2	2	1	2	1	2	1	1	1	1	0	0	0	0	1	0	0	3	3	2	3	0	0	0	1	0	0	2	2	2	2	2	2	1	1	1	1	1
697	4	815	11	23	1	1	1	1	4	2	5	5	5	5	3	2	4	4	2	1	2	3	3	3	3	3	2	2	3	3	3	1	2	2	1	1	1	0	6	6	6	5	6	6	5	5	3	3	2
698	4	930	36	25	2	1	2	1	3	3	1	3	1	1	3	1	3	3	3	1	2	0	2	0	0	0	2	0	3	3	1	2	0	0	1	1	1	0	1	1	1	1	1	6	1	1	2	1	1
699	4	900	15	20	2	1	2	2	3	1	1	1	3	2	1	1	1	3	1	1	1	1	1	0	0	1	0	0	3	3	1	1	0	1	0	0	0	0	1	1	3	1	1	2	1	1	1	1	1
700	4	1130	3	24	1	1	2	2	3	3	2	1	1	2	2	1	1	2	1	1	1	0	2	0	0	2	0	0	3	2	2	1	1	1	0	1	0	0	1	1	3	1	2	1	1	1	3	2	3
711	4	1340	33	21	2	1	1	1	3	1	1	1	1	1	1	1	1	1	1	1	0	0	0	0	0	0	0	0	3	3	0	0	0	0	0	0	0	0	1	1	1	1	1	1	1	1	1	1	1
712	4	1340	3	22	2	1	2	2	3	1	1	1	1	1	1	1	1	1	1	1	2	1	1	3	0	0	3	1	3	3	0	1	0	0	0	1	0	0	1	1	1	1	1	1	2	1	2	1	2
713	4	1000	0.428	26	1	1	1	2	5	2	1	2	1	1	1	1	1	1	1	1	2	2	2	2	2	2	1	1	3	3	1	1	2	1	2	1	1	0	1	1	5	5	5	2	2	2	2	2	2
714	2	1445	24.28	23	1	2	2	2	4	4	3	3	4	3	3	2	2	4	3	2	2	2	2	2	1	2	0	2	2	2	2	1	2	2	2	2	1	1	1	1	1	2	1	1	1	1	2	1	1
716	2	950	0.857	26	2	1	1	2	4	1	2	2	2	2	2	2	1	1	1	1	1	1	1	1	0	0	0	0	3	3	0	0	0	0	0	0	0	0	1	1	2	2	1	1	1	2	1	1	1
717	2	1111	12	38	1	1	1	1	4	3	4	4	5	4	4	3	1	4	1	1	1	1	1	3	1	3	2	2	2	2	2	1	0	3	1	2	1	0	6	6	6	6	4	3	1	6	3	4	4
718	2	1410	6	24	1	1	2	1	4	3	5	5	5	5	5	5	5	5	5	4	2	3	3	3	3	3	3	3	2	2	3	3	3	3	3	3	3	1	1	1	1	5	1	1	1	5	4	3	4
719	3	1200	1.5	25	1	1	1	1	5	1	1	1	1	1	1	1	1	1	1	1	0	0	0	0	0	1	0	0	3	3	0	3	0	0	0	0	0	0	1	1	2	2	1	1	1	1	2	2	1
720	3	1200	2	23	2	1	1	1	4	6	4	2	2	3	3	1	1	2	1	3	1	1	1	1	1	1	0	1	3	2	2	1	2	2	1	1	0	0	1	1	1	1	1	1	1	1	2	3	3
721	4	930	11	24	1	2	2	1	4	1	1	2	1	2	1	1	1	1	1	1	0	0	0	0	0	0	0	1	3	3	0	3	0	0	0	0	0	0	1	2	2	2	2	2	1	1	2	2	3
722	2	1355	26	19	2	1	1	3	3	3	3	3	3	3	3	3	3	1	3	3	1	1	1	1	1	1	1	1	2	2	0	1	0	2	2	2	0	0	1	1	1	1	1	1	1	1	1	1	1
723	4	-99	3.5	28	1	1	1	1	4	1	3	3	4	1	2	1	1	1	1	1	0	0	0	0	0	1	0	0	3	3	1	1	0	0	0	1	1	0	6	2	5	4	4	1	1	4	1	1	1
724	4	900	1	31	1	1	1	1	3	1	1	1	1	1	1	1	1	1	1	1	0	0	0	0	0	0	0	0	3	3	3	3	0	0	0	0	0	0	1	1	1	1	1	1	1	1	1	1	1
725	4	1000	27	27	2	1	1	2	5	3	5	5	5	5	4	3	2	3	2	2	2	2	2	2	1	3	2	3	2	1	3	1	3	2	3	2	1	0	2	4	6	2	4	1	1	1	2	2	4
726	4	1000	4	25	2	1	1	1	4	2	1	5	5	1	1	5	5	3	5	5	3	3	3	3	0	3	3	3	2	2	3	3	3	3	2	3	3	3	1	1	1	6	3	3	1	3	1	1	5
727	3	1430	1	23	1	1	1	1	3	3	3	2	1	4	5	1	2	1	2	2	0	3	3	2	3	3	2	1	3	3	1	0	1	2	2	2	1	0	1	6	1	1	1	1	1	1	2	1	1
728	3	1355	0.285		1	1	1	2	2	3	3	3	2	3	4	2	4	4	3	2	0	1	1	1	0	1	0	1	3	3	3	0	0	1	0	1	1	0	1	3	5	5	3	1	1	1	2	2	4
729	4	1330	20	27	1	1	2	3	3	4	5	4	5	5	4	4	5	5	4	3	2	3	3	2	3	3	2	2	3	2	3	3	2	2	2	1	1	0	4	6	6	6	6	6	6	5	2	2	2
730	3	1500	2.5	25	1	1	2	2	3	3	3	5	4	3	3	3	2	2	2	1	0	0	1	3	2	3	1	1	3	2	1	1	1	1	2	1	1	0	2	2	4	3	2	2	2	2	2	2	3
731	3	1030	2	28	1	1	1	2	4	3	1	1	1	1	1	1	1	1	1	1	0	0	0	0	0	0	0	0	3	3	3	3	3	0	0	0	0	0	1	1	1	1	1	1	1	1	1	1	1
732	3	1045	0.428	20	2	1	1	2	2	3	3	4	2	1	5	1	3	4	1	1	1	0	2	3	1	3	0	1	3	3	0	0	0	2	2	0	1	0	1	1	1	1	1	1	1	1	3	4	2
733	4	1345	3	26	2	1	1	1	5	1	5	5	5	5	5	5	5	5	5	5	3	3	3	3	1	3	3	3	2	2	3	3	3	2	2	2	3	2	2	1	1	1	1	1	1	1	1	1	3
736	4	1315	2	20	1	1	2	1	3	2	1	1	1	1	1	1	1	1	1	1	0	0	0	0	0	0	0	0	3	3	0	3	0	0	0	0	0	0	1	1	1	1	1	1	1	1	1	1	1
737	4	1400	47	22	2	1	1	3	4	6	5	5	3	4	5	3	4	3	2	4	2	3	3	2	1	2	1	1	1	2	3	3	3	1	0	2	1	0	3	4	2	5	3	1	6	5	3	2	2
738	3	1406	40	38	1	1	2	2	5	1	5	4	3	4	4	3	2	2	3	2	2	1	1	1	0	3	2	2	2	3	2	0	2	2	2	2	1	0	5	5	5	5	5	5	3	1	2	3	4
739	4	915	6	29	1	1	2	1	3	1	4	4	4	2	3	3	2	2	2	2	1	1	1	2	2	2	0	1	3	3	2	1	2	2	2	1	1	0	1	1	5	3	3	4	3	2	2	3	3
742	2	1330	15	29	2	1	1	2	4	2	3	4	2	3	4	2	1	2	1	1	1	2	2	1	0	2	0	1	3	3	2	2	0	2	1	1	1	0	2	1	5	2	1	1	1	3	2	1	2
743	4	900	22	23	2	1	1	1	4	3	1	2	2	1	1	1	1	1	1	1	0	0	0	0	0	0	0	0	3	3	1	3	0	1	0	0	0	0	1	4	3	2	3	4	1	1	1	1	1
744	4	1015	37	27	2	1	1	1	5	2	1	1	1	1	1	1	1	1	1	1	0	0	0	0	0	0	0	0	3	3	1	3	0	0	0	0	0	0	1	1	1	1	1	2	1	1	2	1	1
745	3	1205	24	25	1	1	2	1	5	4	5	5	5	5	5	4	3	4	4	5	3	3	3	3	3	3	1	1	2	2	1	1	1	3	2	3	3	1	1	2	4	5	3	3	5	1	4	4	2
746	3	1030	0	25	1	1	1	2	4	1	3	3	3	3	3	3	3	3	2	1	2	2	1	1	0	2	0	2	1	2	2	2	2	1	2	0	0	0	2	1	4	4	3	3	5	2	3	3	3
747	3	1200	14	26	2	1	1	2	4	3	4	3	1	3	5	1	1	1	3	1	1	3	1	3	0	0	0	1	3	1	2	3	0	2	3	3	3	0	1	1	4	5	3	1	1	3	4	4	3
748	3	1030	1	20	2	1	2	2	3	7	1	1	1	1	1	1	1	1	1	1	0	0	0	0	0	0	0	0	3	3	0	3	0	0	0	0	0	0	1	1	1	1	1	1	1	1	1	1	1
749	4	900	17	32	1	1	-88	2	4	1	5	5	5	5	5	2	5	3	5	2	3	3	3	3	3	3	3	1	3	2	2	1	2	2	1	2	1	0	3	3	3	3	5	5	2	3	3	4	4
750	4	1100	25	27	1	1	2	2	4	4	3	4	3	2	3	1	1	1	1	1	1	1	1	1	0	1	0	0	3	3	2	1	1	0	0	0	0	0	1	1	1	1	1	1	1	1	1	1	1
751	4	1330	15	26	1	2	-99	3	4	2	2	2	3	2	2	1	1	1	1	1	0	0	1	1	0	0	0	0	3	3	1	2	0	2	1	1	1	0	2	1	2	3	1	1	1	1	1	1	1
752	3	1030	16	27	2	1	1	1	4	1	3	5	4	3	2	1	1	1	1	1	0	1	1	1	0	0	0	1	3	3	2	3	0	1	0	1	1	0	1	1	3	2	3	1	1	2	1	1	4
753	4	1130	35	25	2	1	1	2	4	2	5	3	4	4	4	4	4	3	3	3	1	2	2	2	0	1	0	1	2	2	3	1	1	1	0	0	1	0	1	1	5	3	1	1	1	1	2	2	2
754	3	1130	4	34	1	1	1	1	4	3	1	1	1	1	1	1	1	1	1	1	0	0	0	0	0	0	0	0	3	3	0	3	0	0	0	0	0	0	1	1	2	2	1	1	1	1	1	1	2
755	4	845	44	31	1	1	1	1	3	1	3	3	2	2	2	1	1	1	1	1	0	0	0	0	0	0	0	0	3	3	0	3	0	0	0	0	0	0	1	1	1	3	3	3	1	1	1	1	1
756	3	1420	0.428	38	1	1	1	2	4	4	3	4	2	2	3	1	2	3	1	2	0	0	2	2	0	3	0	1	3	1	1	3	1	1	0	2	0	0	2	1	4	1	1	1	1	1
757	2	1600	12	35	1	2	2	2	4	4	3	4	2	2	2	1	1	1	1	1	0	0	1	0	1	0	0	0	3	3	1	1	0	0	0	0	0	0	3	3	3	3	2	2	3	2	3	2	2
758	3	1445	2	32	1	1	2	1	2	1	1	1	1	1	1	1	1	1	1	1	0	0	0	0	0	0	0	0	3	3	0	3	0	0	0	0	0	0	1	1	1	1	1	1	1	1	1	1	1
759	2	1530	12	20	2	1	2	2	3	1	1	3	3	1	1	1	1	1	1	1	0	0	0	0	1	1	0	1	3	3	1	3	0	0	0	0	0	0	1	6	6	5	5	6	3	4	4	4	3
809	3	1325	44	24	1	2	2	1	3	1	3	5	3	2	2	1	1	1	1	1	0	0	1	3	0	2	0	2	3	3	1	1	0	2	0	1	1	0	1	1	3	3	4	1	1	1	1	3	1
810	2	920	45	20	2	1	1	3	3	4	4	3	2	3	1	1	3	3	1	2	2	1	1	0	2	2	2	0	3	3	1	1	2	1	2	1	2	0	3	1	6	3	1	1	1	1	3	2	1
59	2	1300	6	29	1	1	1	1	4	3	4	4	4	4	4	3	3	3	3	2	0	0	1	2	0	2	0	1	3	3	2	1	0	2	2	1	1	1	2	2	3	3	2	2	2	2	3	4	2
60	2	1500	6	36	1	1	2	1	5	5	4	5	5	5	5	5	5	5	5	5	3	3	3	3	3	3	3	3	1	1	3	0	2	2	2	3	3	2	1	6	6	6	3	6	6	1	4	5	5
85	4	1130	24	34	1	1	2	1	4	3	5	3	4	3	2	1	3	3	1	1	3	2	3	2	1	1	0	1	3	3	1	3	1	2	2	2	2	0	1	1	4	4	2	1	2	1	2	1	3
86	4	1130	24	29	1	1	1	1	4	3	2	3	2	1	1	1	1	1	1	1	2	1	1	1	0	0	0	0	3	3	1	1	1	1	1	0	0	0	1	1	1	1	1	1	1	1	1	1	1
87	4	1200	13	30	2	1	1	3	3	1	1	1	1	2	1	1	1	1	1	1	0	1	2	0	1	0	0	0	3	3	0	1	0	0	1	0	0	0	1	1	1	1	1	5	1	1	3	2	1
90	4	1030	23	34	1	1	1	1	5	4	3	3	3	2	2	2	3	1	1	1	0	0	1	1	0	1	0	1	3	3	1	0	0	1	0	0	0	0	1	2	3	3	3	2	2	1	2	2	2
93	4	1100	40	30	1	1	1	1	3	1	1	1	1	1	1	1	1	1	1	1	0	0	0	0	0	0	0	0	3	3	0	3	0	0	0	0	0	0	1	2	3	1	2	3	2	2	1	1	2
102	2	1400	6	33	1	1	1	3	4	1	1	3	3	2	1	1	1	1	1	1	0	0	0	0	0	0	0	0	3	3	0	0	0	0	0	0	1	0	1	1	1	1	1	1	1	1	1	1	2
604	2	1016	23	38	1	1	1	1	3	3	4	5	4	1	1	1	2	2	3	1	0	0	1	0	0	0	0	0	3	3	3	3	0	1	0	1	0	0	1	1	1	2	1	2	1	1	1	1	1
606	2	1105	33	31	2	1	1	1	4	1	4	3	3	4	4	3	3	3	2	2	1	1	1	1	0	0	0	1	2	3	2	1	2	1	1	1	1	0	1	2	3	2	3	2	3	1	2	2	1
802	4	1056	9	37	1	1	-88	1	4	1	3	5	5	5	5	4	2	1	1	1	3	3	3	3	3	3	1	0	3	3	2	2	3	3	3	2	2	0	6	6	6	6	6	6	6	6	3	4	4
637	2	900	22	30	1	1	1	2	4	1	2	1	1	1	1	1	1	1	1	1	0	0	0	0	0	0	0	0	3	3	0	3	0	0	0	0	0	0	1	1	3	1	1	1	1	1	1	1	1
655	5	1010	1	30	2	1	2	1	5	3	4	3	3	3	4	2	5	3	2	1	2	1	1	1	2	2	0	0	3	3	1	1	1	1	1	1	0	0	1	1	1	1	1	4	1	1	2	1	3
657	7	1350	33	24	1	1	1	2	4	1	2	3	3	2	2	1	1	2	1	2	3	1	1	2	1	3	1	1	3	3	1	1	2	1	2	1	1	1	5	1	5	5	4	3	1	6	3	3	2
658	7	910	3	30	1	1	2	2	2	3	1	1	1	1	1	1	1	1	1	1	0	0	0	0	0	0	0	0	3	3	0	3	0	0	0	0	0	0	1	3	3	3	1	5	1	1	1	1	1
688	4	1005	1	23	1	2	-99	1	3	1	3	1	1	1	1	1	1	1	1	1	0	0	1	0	0	0	0	0	3	3	0	1	2	0	0	1	1	0	1	1	1	1	1	2	1	1	1	1	1
707	7	1420	44	30	1	1	1	3	4	2	3	1	1	3	3	1	3	4	2	3	2	0	1	1	2	1	0	1	2	1	1	1	1	2	2	2	1	1	1	1	1	1	1	1	1	1	1	1	1
709	2	1020	29	29	1	1	2	1	4	2	4	5	3	3	1	1	2	2	1	1	0	1	0	0	0	1	0	0	3	2	1	0	0	1	0	0	0	0	4	2	5	5	4	4	5	3	3	3	2
710	2	920	34	33	2	1	1	1	4	3	4	5	5	5	5	4	4	4	3	1	2	1	3	3	3	2	1	1	3	3	2	1	2	2	2	1	2	0	1	3	6	5	5	6	6	4	2	2	3
4723	4	1100	2	25	2	1	1	1	5	1	2	1	3	2	1	1	1	1	1	1	1	1	1	1	2	0	0	0	3	3	0	1	0	0	0	0	0	0	1	1	1	1	1	1	1	1	1	1	1
735	2	1345	11	24	1	1	1	2	3	1	1	1	1	1	1	1	1	1	1	1	0	0	0	0	0	0	0	0	3	3	0	0	0	0	0	0	0	0	1	1	1	1	1	1	1	1	1	3	1
760	4	1315	14	30	1	1	2	3	5	2	1	1	1	2	1	1	1	1	1	1	1	0	0	0	0	0	0	0	3	3	1	1	1	1	0	1	1	0	1	1	1	1	1	2	1	1	1	1	1
761	4	930	1	22	1	1	1	3	3	1	3	1	1	2	3	1	1	2	1	2	1	1	1	2	1	1	0	0	3	3	2	1	2	2	1	1	1	0	1	1	1	1	1	1	1	1	1	1	1
762	4	915	25	21	2	2	-99	2	4	4	2	2	3	1	4	1	1	2	2	1	1	1	1	1	0	1	0	1	3	3	2	2	2	2	1	1	2	2	1	2	3	3	3	1	1	2	2	3	1
763	4	940	44	30	1	1	1	2	5	1	4	4	4	4	4	2	3	3	3	3	2	2	2	2	2	2	1	2	2	2	2	1	1	2	2	1	1	0	1	5	5	5	3	2	4	4	4	4	4
764	4	945	20	30	1	1	1	1	4	5	1	1	1	1	1	1	1	1	1	1	1	0	0	0	0	0	0	0	3	3	0	0	0	0	0	1	0	0	1	1	1	1	3	3	1	1	1	1	1
765	4	1015	22	31	1	1	1	1	3	1	2	2	2	1	1	2	1	1	1	1	0	0	0	0	0	0	0	0	3	3	1	3	0	0	0	0	1	0	1	1	3	2	1	1	1	1	1	1	2
766	4	930	20	20	2	1	2	2	2	1	5	4	5	4	4	1	1	1	1	1	1	1	1	0	1	0	1	0	3	3	1	0	0	0	0	0	0	0	1	1	1	1	1	1	1	1	1	1	1
767	-99	-99	16	32	1	1	1	1	4	2	2	3	3	3	3	2	1	1	1	1	1	0	1	1	0	0	0	0	3	3	0	1	0	0	0	0	0	0	1	1	3	2	3	1	1	1	2	1	1
768	2	1015	32	22	1	1	1	2	4	1	4	4	5	5	5	4	5	5	5	4	3	3	3	3	3	2	2	3	2	2	3	0	2	3	2	3	3	3	6	5	6	6	6	5	6	6	2	2	3
769	4	1000	4	32	1	1	1	2	5	1	3	2	3	3	2	1	1	2	1	1	1	1	1	1	0	1	0	1	3	3	2	1	1	1	1	1	0	0	2	1	1	3	3	1	1	1	2	2	2
770	4	1400	1	23	1	1	1	1	3	3	5	5	5	4	5	3	3	2	1	1	0	2	2	3	2	1	0	1	3	3	0	0	0	2	0	0	0	0	1	4	4	3	4	2	3	1
771	4	900	1	19	2	1	2	1	3	3	1	2	1	1	1	1	1	1	1	1	0	0	0	1	0	1	0	0	3	3	0	3	0	1	0	1	0	0	2	1	1	3	1	1	1	1	1	2	1
772	4	1300	1	24	1	1	1	3	5	1	1	1	1	1	1	1	1	1	1	1	0	0	0	0	0	0	0	0	3	3	0	3	0	0	0	0	0	0	1	1	3	3	1	1	1	1	1	1	1
773	4	1000	1	19	2	1	2	2	3	1	1	1	1	1	1	1	1	1	1	1	0	0	0	0	0	0	0	0	3	3	0	3	0	1	0	0	0	0	1	1	1	1	1	1	1	1	1	1	1
774	4	1020	46	34	1	1	1	1	5	1	5	5	5	5	5	1	5	5	5	5	2	2	2	3	3	3	3	3	3	3	2	2	2	3	2	2	1	0	1	5	6	6	6	6	6	1	5	5	5
775	4	1430	14	22	2	1	1	1	4	3	3	1	1	1	1	1	1	1	1	1	0	0	0	0	0	0	0	0	3	3	0	3	0	0	0	0	0	0	1	3	6	6	6	1	1	1	1	1	1
776	4	900	4	20	2	1	1	1	4	3	2	4	3	3	2	2	3	4	2	2	1	0	1	1	0	2	0	1	2	3	1	1	1	2	0	1	1	0	1	3	1	2	2	3	1	1	2	2	2
777	4	1030	24	20	2	2	1	1	3	1	3	3	4	4	4	3	3	3	1	1	2	2	2	1	1	2	2	1	3	3	2	2	1	2	1	1	1	0	1	2	4	4	4	3	1	1	2	2	3
778	4	1130	20	24	2	1	1	2	3	2	3	2	2	3	2	2	3	2	1	1	1	0	1	0	0	0	0	1	3	3	2	3	1	1	0	1	0	0	1	1	3	3	1	2	1	2	2	1	1
779	4	1400	24	22	2	1	2	1	4	1	4	4	4	4	4	2	3	2	3	1	2	2	2	3	3	3	1	1	3	3	3	1	2	2	0	0	0	0	3	3	3	3	3	1	3	2	4	3	2
780	4	1030	24	27	1	1	1	1	5	4	3	4	2	1	2	1	1	3	1	1	1	1	0	1	0	1	0	1	3	3	1	1	0	1	0	0	0	0	2	1	1	1	1	1	1	1	1	2	1
781	4	1400	3.5	27	1	1	1	2	3	3	3	4	1	1	2	1	1	1	1	1	1	0	1	2	1	0	0	0	3	3	1	1	0	1	0	0	0	0	1	1	1	1	1	1	1	1	3	3	2
782	4	1015	1	20	1	1	2	3	4	3	1	2	1	2	2	5	1	1	1	2	1	1	1	0	0	1	0	1	3	3	1	1	0	1	0	0	0	0	1	1	1	3	1	1	1	1	1	3	3
783	4	1400	9	33	1	1	1	2	5	1	3	2	3	1	3	1	1	1	1	1	1	0	1	1	0	1	0	1	3	3	1	1	1	1	1	1	0	0	1	1	2	2	2	4	2	2	1	1	1
784	2	1020	3	28	1	1	2	1	4	4	2	2	2	2	2	1	1	2	1	1	0	1	1	1	0	1	1	0	3	3	1	1	1	0	0	1	1	0	2	2	4	5	2	2	2	3	2	2	2
785	2	1035	1	22	1	1	1	1	4	3	2	2	2	3	3	2	2	3	1	1	0	2	3	3	2	2	0	0	3	3	1	1	0	0	0	0	0	0	1	1	2	1	1	1	1	2	1	2	1
786	2	1500	12	40	2	1	1	3	2	3	1	1	1	1	1	1	1	1	1	1	0	0	0	0	0	0	0	0	3	3	0	3	0	0	0	0	0	0	3	1	5	3	3	3	1	3	2	3	2
787	4	900	1	31	1	1	1	2	4	2	1	1	1	1	1	1	1	1	1	1	0	0	0	0	0	1	0	0	3	3	0	3	0	3	1	1	2	3	1	1	3	1	1	5	1	1	2	2	2
788	4	930	24	35	1	1	1	2	4	1	4	3	3	4	4	2	2	2	1	3	1	2	2	2	1	2	0	2	2	2	1	2	0	1	2	2	2	0	1	4	3	3	1	2	1	1	4	3	3
789	2	1415	25	32	1	1	1	1	4	3	3	4	5	4	3	1	1	1	2	1	1	2	2	2	1	2	0	1	2	2	1	1	1	2	2	1	1	0	2	2	6	6	3	1	1	5	2	2	1
790	4	1030	1	29	2	1	1	1	5	7	1	1	1	1	1	1	1	1	1	1	0	0	0	0	0	0	0	0	3	3	1	3	0	0	0	0	0	0	1	1	1	1	1	1	1	1	2	2	2
791	4	1000	12	23	1	1	1	1	4	2	1	2	2	2	1	1	1	1	1	1	0	0	0	1	0	0	0	1	3	3	0	3	0	1	0	0	0	0	1	1	1	1	1	1	1	1	1	1	1
792	4	1020	40	26	1	1	1	3	3	1	2	2	1	1	3	1	1	1	1	1	1	1	1	2	1	1	0	1	3	3	1	2	2	1	1	0	0	0	1	1	1	1	1	1	1	1	1	1	1
793	2	1340	40	23	1	1	1	2	3	3	3	3	2	4	5	3	3	5	5	3	1	1	2	2	0	2	3	1	2	1	1	3	0	1	2	2	2	0	2	1	2	3	1	1	1	1	1	1	1
794	4	1500	11	33	1	1	2	2	4	3	4	4	4	4	4	4	4	4	4	4	3	3	3	3	1	1	3	3	2	1	3	3	3	3	2	2	1	0	6	5	6	6	3	5	6	6	4	4	3
795	4	1515	20	20	2	1	1	1	3	1	5	3	2	5	5	1	1	3	1	2	0	0	1	1	0	2	1	2	3	3	1	3	3	1	1	1	1	0	1	2	2	3	4	5	1	1	3	2	1
796	4	1000	32	31	1	2	1	1	4	3	3	4	3	4	3	2	1	2	1	1	2	2	3	1	0	0	0	1	3	3	1	1	0	2	2	2	1	0	1	1	3	4	3	2	4	1	2	4	3
797	4	1430	24	35	1	1	2	3	3	3	3	2	4	2	2	2	2	3	2	1	0	0	1	1	1	0	0	1	3	3	0	1	2	1	2	0	1	0	1	3	3	2	4	1	1	1	2	1	1
798	4	910	44	25	2	1	2	1	4	1	3	3	4	3	3	2	2	2	2	1	3	2	2	2	2	2	1	1	3	3	2	1	2	2	1	1	1	0	1	1	2	3	2	2	1	1	2	2	2
800	2	1041	8	35	2	1	2	3	3	4	1	3	2	1	1	1	1	2	1	1	0	0	1	0	0	0	0	0	3	3	1	2	2	2	0	0	0	0	1	1	1	1	1	1	1	1	1	1	1
803	2	1005	26	26	2	1	2	3	4	3	3	4	5	4	2	3	2	3	4	1	1	0	1	1	0	2	1	1	3	3	1	2	1	2	1	2	1	0	1	1	1	1	1	2	1	1	2	2	2
804	2	1020	1	33	1	1	2	1	5	7	3	2	2	3	3	2	3	3	2	3	1	1	1	1	0	1	1	1	3	3	2	2	2	2	1	2	2	0	1	1	1	1	1	1	1	1	1	1	1
805	4	1000	11	30	1	1	2	3	3	1	1	1	1	1	1	1	1	2	1	2	1	1	1	1	1	1	0	0	3	3	2	2	2	0	1	1	2	0	1	1	1	1	1	1	1	1	1	1	1
806	2	1208	1	19	2	1	2	1	3	3	1	2	2	3	3	3	2	2	2	1	1	0	1	1	1	1	0	1	3	3	1	1	2	1	0	1	1	0	1	3	3	3	3	1	1	1	2	2	2
807	2	1410	46	29	1	1	1	2	4	6	5	4	5	5	5	5	5	5	5	5	3	3	3	2	2	2	2	3	2	2	2	2	2	2	2	2	3	2	4	2	5	5	5	2	2	4	3	4	2
808	2	1330	12	30	1	1	2	3	3	2	1	1	1	1	1	1	2	1	1	1	1	1	1	1	0	0	0	0	3	3	1	1	0	0	0	1	0	0	3	1	3	2	1	1	1	1	1	1	1
811	2	915	24	22	1	1	1	2	5	6	5	5	5	5	5	4	3	4	2	4	2	2	2	2	2	3	1	2	2	2	1	1	1	2	3	3	2	0	3	2	3	4	5	6	1	3	5	5	3
812	2	1500	23	22	2	1	-88	2	3	3	5	4	4	3	2	2	2	3	3	2	2	2	1	3	3	0	1	1	2	2	2	2	2	2	2	2	2	2	1	1	1	1	1	1	1	1	1	1	1
813	4	1330	3	24	1	1	2	1	3	3	2	3	5	3	3	1	2	2	1	1	0	1	3	1	0	1	0	0	3	2	1	1	0	0	0	0	0	0	1	1	6	5	2	1	2	1	3	2	2
814	4	900	18	35	1	1	1	1	5	3	1	1	1	2	2	1	1	3	2	1	0	1	2	1	1	1	0	0	3	3	2	3	1	1	1	1	0	0	1	1	1	1	1	1	1	1	1	3	1
815	2	855	4	24	1	1	1	1	4	2	1	1	1	1	1	1	1	1	1	1	0	0	0	0	1	1	1	0	3	3	0	3	0	0	0	0	0	0	1	1	1	1	1	1	1	1	1	1	1
816	2	930	1	24	1	1	-88	1	3	7	4	1	1	4	4	1	4	1	1	1	0	0	0	0	0	0	0	0	3	3	0	3	3	0	0	0	0	0	1	1	1	1	1	1	1	1	1	1	3
817	4	900	22	29	1	1	-77	1	3	1	4	3	3	4	4	3	3	3	3	4	1	2	2	1	0	1	0	1	3	2	2	2	1	2	0	2	2	1	1	2	4	6	6	4	4	4	2	2	2
818	4	915	46	37	1	2	2	2	5	1	4	4	4	4	3	2	2	2	2	1	1	0	0	1	1	1	1	1	3	2	1	1	2	1	1	1	2	0	5	3	5	5	5	3	4	4	4	3	3
819	4	1510	3	24	1	1	1	2	3	2	3	3	2	2	2	1	1	2	1	1	0	1	2	1	1	1	0	1	3	3	1	1	0	1	0	1	0	0	1	1	1	1	1	1	1	1	3	1	1
820	4	930	1	31	1	1	2	1	3	1	1	1	1	1	2	1	1	1	1	1	1	0	1	1	0	1	0	1	3	3	0	2	1	0	0	0	0	0	1	2	1	2	1	1	1	1	1	2	1
821	4	1400	15	26	1	1	1	3	3	5	3	3	4	3	2	2	2	3	2	3	1	1	0	0	0	3	2	1	3	3	2	1	2	2	2	1	1	0	3	6	3	5	5	6	5	1	4	5	4
822	4	1417	1	25	1	1	1	1	4	1	1	1	1	1	1	1	1	1	1	1	0	0	0	0	0	0	0	0	3	3	0	3	0	0	0	0	0	0	1	1	1	1	1	1	1	1	1	1	1
823	4	1030	1	30	1	1	2	3	4	3	1	1	1	1	1	1	1	1	1	1	1	1	1	1	0	2	0	0	3	3	2	3	3	0	0	0	0	0	1	1	1	1	1	1	1	1	1	1	1
824	4	1100	24	23	2	1	2	3	4	1	2	2	3	2	2	5	1	1	1	1	1	0	0	1	1	1	0	0	3	3	1	3	0	0	1	0	1	0	1	1	1	1	1	1	1	1	3	3	3
825	4	1320	12	37	1	1	1	2	3	1	1	3	3	1	1	1	1	1	1	1	0	0	0	0	0	0	0	0	3	3	0	3	0	0	0	0	0	0	1	1	4	4	1	1	1	1	1	1	1
826	2	1128	20	19	2	1	1	1	3	1	1	1	1	1	1	1	1	1	1	1	0	0	0	0	0	0	0	0	3	3	0	0	0	0	0	0	0	0	1	1	1	1	1	2	1	1	1	1	1
827	4	845	22	29	2	1	-88	2	4	1	3	4	3	4	3	3	2	2	2	1	0	0	0	1	0	0	0	0	3	3	0	3	1	0	0	0	1	0	3	1	4	2	2	1	2	3	3	4	3
828	2	1340	2	26	1	1	5	1	2	4	5	5	4	5	5	4	5	3	1	5	3	3	3	3	3	3	2	3	2	3	3	1	3	3	3	3	3	1	5	4	5	6	2	6	1	1	1	1	1
829	2	1120	8	40	2	1	1	1	5	1	4	4	4	3	4	4	1	1	1	1	1	1	1	1	1	0	0	1	3	3	1	1	1	1	0	1	0	0	3	1	1	1	1	4	2	2	2	1	3
830	2	934	16	30	1	1	1	1	5	2	3	3	4	4	3	1	2	2	1	1	0	1	1	1	1	2	1	1	3	3	1	3	0	2	2	1	1	0	1	1	1	1	2	1	1	1	2	2	3
831	2	915	2	24	1	1	1	2	4	3	2	2	2	2	2	1	1	1	1	1	0	0	0	0	0	1	0	0	3	3	0	3	0	1	0	0	0	0	1	1	3	3	2	1	1	1	1	1	1
832	2	1010	11	27	1	1	1	1	4	2	3	3	3	3	3	2	3	3	2	1	0	1	1	2	0	1	0	0	3	3	2	3	2	0	0	1	0	0	1	1	1	1	1	1	1	1	2	3	2
833	2	937	22	34	1	1	1	1	4	1	4	4	4	4	4	3	2	3	3	1	1	1	1	2	0	1	2	0	3	3	2	1	3	2	0	1	1	0	1	1	2	3	4	2	2	1	3	4	2
834	4	1115	1	32	1	1	2	1	5	1	2	2	1	2	3	1	1	1	1	1	1	0	1	0	0	0	0	0	3	3	1	3	0	0	0	0	0	0	1	2	3	3	1	1	1	1	2	3	2
835	4	1400	29	21	2	1	2	2	4	3	4	5	4	5	3	4	2	1	1	1	2	3	1	1	0	2	3	1	3	2	0	1	1	1	0	1	0	3	2	4	2	6	1	1	4	1	3	2	1
836	4	1000	44	32	1	2	1	2	4	1	3	4	3	4	2	2	5	3	4	3	0	0	1	3	0	2	0	0	3	3	2	2	1	1	2	2	1	0	2	3	3	4	3	1	4	1	3	2	2
837	4	900	48	31	1	1	1	2	4	1	4	3	2	2	3	1	1	2	2	1	2	0	1	0	0	2	1	1	2	2	2	1	2	2	1	2	1	2	2	2	3	2	3	2	1	1	2	3	2
838	4	1130	1	31	1	1	1	2	4	1	1	2	1	2	1	1	1	1	1	1	0	0	0	0	0	0	0	0	3	3	1	3	0	0	0	0	0	0	1	1	2	2	2	2	1	1	1	2	1
840	4	830	22	38	2	2	1	1	5	1	2	2	1	2	2	1	1	1	1	1	1	0	1	0	0	1	0	0	3	3	0	3	0	1	0	1	1	0	1	1	3	1	1	1	1	1	4	4	4
844	2	1330	1	23	1	1	1	3	3	1	5	4	4	4	4	4	3	3	3	2	2	2	2	3	2	3	1	2	3	3	3	1	2	1	1	1	1	0	1	3	5	4	2	1	2	3	3	1	3
841	4	1430	2	22	1	1	1	2	3	3	1	3	3	3	2	2	1	1	1	1	0	0	0	0	0	0	0	0	3	3	0	3	0	0	0	0	0	0	1	1	1	1	1	1	1	1	3	1	2
842	2	1420	33	27	1	1	1	1	4	6	4	4	2	4	4	1	1	1	1	1	0	0	0	0	0	0	0	0	3	3	0	3	0	1	0	0	0	0	1	2	2	4	3	1	1	1	4	4	4
843	2	1350	1	23	2	1	1	2	3	1	3	3	4	4	4	2	4	4	4	4	1	2	2	2	2	2	0	1	2	2	1	3	0	2	1	2	2	1	1	1	1	1	1	1	1	1	1	1	1
845	4	1430	20	30	1	1	1	2	4	3	2	2	1	2	2	1	1	1	1	1	0	0	0	0	0	1	0	0	3	3	0	3	3	0	0	0	0	0	1	1	1	1	1	1	1	1	1	1	1
846	4	1145	28	25	1	1	1	3	3	1	3	2	2	2	2	1	1	1	1	1	0	0	0	0	0	0	0	1	3	3	0	0	0	1	0	0	0	0	1	1	1	1	1	1	1	1	1	1	1
847	4	1330	20	30	1	1	1	2	4	2	3	4	2	4	2	1	4	2	1	1	1	1	0	1	2	1	0	0	3	2	0	2	1	1	1	1	1	0	1	1	5	1	5	1	1	1	3	2	3
862	4	1400	12	33	1	1	2	3	2	4	2	1	2	2	2	2	2	2	2	2	0	1	1	0	0	0	0	0	3	3	1	2	1	1	1	1	1	0	2	1	1	1	1	1	1	2	2	2	2
863	4	1500	15	20	2	1	2	1	3	3	1	2	2	1	1	1	1	1	1	1	0	0	0	0	0	0	0	0	3	3	0	0	0	0	0	0	0	0	1	1	1	1	1	1	1	1	1	1	1
864	4	1315	21	24	1	1	2	3	2	3	3	2	2	2	1	1	1	2	1	1	0	1	1	1	0	1	0	0	3	3	0	2	1	0	0	0	0	0	1	3	3	4	3	4	2	2	1	1	1
865	4	1345	1	25	1	1	2	3	3	1	2	1	1	1	1	1	1	1	1	1	1	1	1	0	0	1	1	0	3	3	3	1	1	0	0	0	0	0	1	1	1	1	1	1	1	1	1	1	1
866	4	1330	20	22	2	1	2	2	3	3	3	3	3	4	2	1	3	4	3	2	1	1	2	1	1	1	1	1	3	3	2	1	2	2	2	2	1	0	1	5	2	3	4	2	2	3	3	3	3
867	4	1400	16	29	1	1	2	1	3	1	1	4	2	4	4	3	4	4	3	3	1	1	1	1	1	1	0	1	2	2	1	1	2	2	2	2	1	0	1	1	1	1	1	1	1	1	2	2	2
868	2	1359	3	29	2	2	4	2	1	7	5	5	5	5	5	1	1	3	1	2	3	2	3	0	3	0	3	0	2	2	0	3	3	1	3	1	1	0	1	1	1	3	4	1	1	1	5	3	3
870	4	1500	32	22	1	1	2	3	3	3	5	5	4	5	5	4	3	3	1	1	2	2	3	3	3	3	1	1	3	3	2	2	2	2	1	1	1	0	1	1	1	2	1	2	3	1	3	5	4
871	4	1400	12	31	2	1	2	1	4	7	5	4	4	2	4	1	1	1	1	1	2	1	0	0	0	1	1	1	3	2	0	0	1	1	2	2	1	0	1	1	5	5	5	1	3	1	3	3	1
872	4	1300	3	28	1	1	2	2	3	3	2	2	2	2	2	2	2	2	2	2	0	0	1	1	0	1	0	1	3	3	1	1	1	1	0	0	1	0	3	2	2	2	1	2	2	2	2	2	2
873	2	1335	24	27	1	1	2	1	4	4	3	4	3	2	1	2	1	1	1	1	2	3	3	3	2	3	1	3	3	3	0	1	0	1	0	1	1	0	5	3	6	3	1	5	2	5	1	1	1
874	2	1430	35	25	1	1	1	2	4	3	2	3	2	2	2	2	2	2	2	2	0	1	1	1	0	0	0	1	3	3	1	2	1	1	1	1	1	0	1	1	3	3	2	3	1	1	2	2	2
875	2	1545	36	30	1	1	2	3	4	3	2	1	3	3	3	2	3	2	1	1	2	1	2	0	1	2	0	0	3	2	3	2	1	1	0	1	0	0	1	1	1	4	4	3	1	2	1	1	2
877	2	1538	5	22	2	1	2	2	4	2	4	5	4	5	4	2	4	3	1	1	1	2	2	2	1	1	1	1	2	3	2	1	1	2	0	1	0	0	5	5	5	3	4	3	1	4	3	4	3
881	2	1400	1	22	1	1	2	1	2	3	1	1	1	2	2	1	1	1	1	1	0	0	0	1	0	0	0	0	3	3	3	3	3	1	2	2	3	0	1	1	1	1	1	1	1	1	1	1	1
882	2	1408	24	26	2	1	2	3	1	1	2	4	4	4	4	3	4	3	4	4	1	1	1	1	1	1	1	1	2	2	2	1	2	2	2	2	1	0	1	3	3	4	2	2	3	3	2	2	2
910	7	1055	1	24	1	1	2	2	3	1	2	2	2	2	2	2	1	2	2	1	1	0	1	1	0	1	0	0	3	3	0	1	1	0	0	0	0	0	1	1	1	1	1	2	2	2	2	2	2
911	7	1105	24	27	1	1	2	1	3	2	3	3	4	2	2	3	2	2	2	2	0	1	1	1	0	0	0	0	3	3	1	2	1	0	0	1	0	0	1	1	4	4	3	1	1	1	2	2	2
912	7	1710	45	33	1	1	2	3	4	1	1	2	2	2	2	1	1	1	1	1	0	0	0	0	0	1	0	0	3	3	1	1	0	1	1	1	1	0	6	3	5	4	3	4	2	4	2	2	2
913	7	1744	35	28	2	1	2	2	5	1	2	1	1	1	1	1	1	1	1	1	0	1	1	0	0	1	0	0	3	3	0	3	0	0	0	0	0	0	1	1	2	2	2	1	1	1	2	1	1
914	7	1745	32	23	1	1	1	2	3	1	2	2	2	2	1	1	1	2	1	1	0	0	0	0	0	0	0	0	3	3	0	0	0	0	0	0	0	0	1	1	1	2	2	3	2	1	2	1	2
915	7	751	12	18	2	2	1	1	3	3	1	3	1	1	1	1	1	1	1	1	0	0	2	0	0	0	0	0	3	3	0	0	0	0	0	0	0	0	4	2	4	1	5	6	1	1	1	2	3
916	7	804	20	24	1	1	2	1	3	1	4	3	3	3	4	3	4	3	3	2	1	1	1	1	0	1	1	1	3	2	1	1	1	1	1	1	0	0	1	3	4	4	3	2	4	3	3	4	4
917	7	858	1	33	1	1	1	1	5	2	3	2	1	1	1	1	1	1	1	1	1	0	1	1	0	1	1	1	3	3	1	2	2	1	1	1	1	0	5	1	5	5	3	1	1	1	1	3	3
918	7	910	38	21	2	1	1	1	3	5	2	1	2	2	3	1	1	1	1	1	0	1	2	1	1	0	0	0	3	3	1	2	0	1	1	1	1	0	1	2	1	1	1	6	1	1	2	2	2
919	7	920	44	29	1	1	2	1	3	3	1	1	1	1	1	1	1	1	1	1	0	0	0	0	0	0	0	0	3	3	1	3	1	0	0	0	0	0	1	1	1	1	1	1	1	1	1	1	1
920	7	1007	28	27	2	1	1	2	3	1	5	5	5	5	5	3	5	5	5	5	2	3	3	3	3	3	1	2	2	1	3	0	3	2	2	3	1	0	5	5	6	6	2	6	6	4	4	2	2
921	7	1115	45	24	2	1	2	1	5	2	2	4	4	2	2	1	2	2	1	1	3	3	1	1	1	2	0	0	3	3	2	2	0	0	1	2	0	0	1	1	1	2	3	3	2	1	2	4	1
922	7	1504	26	22	2	1	2	1	4	1	2	3	3	2	3	2	2	1	1	1	2	1	2	2	1	1	0	1	2	2	3	0	1	1	1	1	0	0	4	2	5	6	6	2	1	1	2	2	2
923	7	1530	1	21	2	1	2	1	3	2	2	1	1	1	1	1	1	1	1	2	0	0	0	1	0	3	0	0	3	2	0	3	0	0	0	0	0	0	1	1	1	1	1	1	1	1	1	2	2
924	7	1545	36	23	1	1	2	2	2	3	3	4	4	4	4	3	4	4	4	2	2	2	2	1	1	1	2	1	3	2	2	1	2	1	2	2	1	0	1	5	5	6	6	4	3	1	1	1	1
925	7	908	44	36	1	1	2	2	4	5	4	4	3	3	3	1	2	1	1	1	2	1	1	2	2	3	2	2	2	2	2	1	1	2	1	1	2	0	3	3	4	3	2	1	5	5	4	4	3
926	7	1132	16	24	1	1	2	1	4	1	3	3	3	2	3	1	1	1	1	1	0	0	0	2	0	2	0	1	3	3	1	3	0	1	0	0	0	0	4	3	6	3	4	6	2	4	4	3	3
927	7	1110	34	27	1	1	2	2	3	3	3	3	3	3	3	2	1	1	1	1	0	1	0	0	1	0	0	1	3	3	2	3	3	3	3	3	3	3	3	3	3	4	5	2	1	1	1	2	2
928	7	1410	40	24	1	1	1	1	3	2	1	1	1	1	1	1	1	1	1	1	0	0	0	0	0	1	0	0	3	3	1	3	0	0	0	0	0	0	1	3	4	4	2	3	1	5	1	1	1
929	7	1522	3	37	2	1	2	1	3	1	2	1	2	1	2	1	1	2	1	1	1	0	1	0	0	0	0	0	3	3	0	3	0	0	0	0	0	0	1	1	1	2	1	6	1	1	1	1	1
930	7	1512	38	23	1	1	1	1	3	1	3	2	1	2	1	1	2	2	1	2	0	0	0	0	0	0	0	0	2	2	1	0	0	0	1	1	0	0	1	6	6	5	5	2	1	1	3	1	1
931	7	1548	25	38	1	2	2	3	4	4	3	4	5	5	5	3	3	5	3	4	3	3	3	3	3	3	3	3	1	2	3	0	2	3	3	3	3	1	4	2	6	6	4	3	2	3	4	4	4
932	7	1528	13	34	2	1	2	1	4	1	3	4	4	3	3	3	4	4	2	3	2	2	2	1	2	1	0	1	3	1	3	0	1	1	2	1	0	0	2	1	5	5	3	1	3	1	2	2	2
933	7	1527	47	30	1	1	2	1	5	1	4	4	5	4	3	3	4	4	2	1	1	1	2	0	0	2	0	1	3	3	2	1	2	1	0	3	3	3	1	2	2	3	3	4	4	4	2	2	2
935	7	953	8	33	1	1	1	2	5	1	1	4	4	4	5	4	4	4	4	4	3	3	3	3	1	3	3	0	3	3	1	1	1	1	1	2	3	0	3	5	3	3	3	5	1	2	3	3	3
934	7	1120	47	27	1	1	2	1	4	4	4	4	4	4	3	3	3	3	1	1	3	3	3	2	3	3	1	2	2	2	2	1	2	2	2	2	1	0	2	1	2	3	3	2	3	2	2	2	2
936	7	1408	32	26	1	1	2	2	4	1	1	4	4	4	4	2	2	2	2	3	1	1	1	2	1	2	1	2	2	2	1	1	1	2	2	2	1	0	2	1	3	3	3	1	1	1	1	1	1
937	7	1715	36	25	1	1	2	2	4	1	2	2	3	2	2	1	2	1	1	1	0	0	0	0	0	0	0	0	3	3	2	1	1	0	0	1	1	0	4	3	4	4	4	2	4	3	3	3	3
938	7	1632	13	31	1	1	2	1	3	3	1	2	2	1	1	1	1	1	1	1	0	0	0	0	0	0	0	0	3	3	0	3	0	0	0	0	0	0	1	1	1	1	1	1	1	1	1	1	1
939	7	1626	20	22	2	1	2	2	3	5	1	2	2	1	1	1	1	1	1	1	0	0	1	1	0	0	0	0	3	3	0	3	0	0	0	0	0	0	3	3	4	3	2	3	1	2	1	1	1
940	7	1325	13	29	2	1	2	3	3	2	2	2	3	1	1	1	1	2	1	1	1	0	1	0	0	0	0	0	3	3	1	2	1	0	1	1	0	0	1	1	1	1	1	1	1	1	3	2	2
941	7	938	35	26	1	1	2	3	2	1	3	4	3	3	3	1	1	2	1	1	1	1	1	2	2	0	2	1	3	3	2	3	1	1	1	1	1	0	5	3	6	5	5	2	6	6	4	3	3
942	7	1325	25	27	1	1	2	1	3	4	2	3	2	1	1	1	1	1	1	1	0	0	0	1	0	1	0	0	3	3	0	3	0	0	0	0	0	0	1	4	6	5	6	6	5	1	3	4	1
943	7	1412	36	30	2	1	2	1	5	3	3	3	5	3	2	3	2	3	1	1	1	1	1	2	0	1	2	3	3	3	1	1	1	1	0	1	1	0	1	3	3	4	3	1	3	2	3	3	4
944	7	1536	4	23	2	1	2	1	3	2	3	1	1	2	2	3	1	2	1	1	1	0	1	1	0	0	0	0	3	3	1	3	3	0	0	0	0	0	1	1	1	1	1	1	1	1	1	1	1
945	7	938	22	36	2	1	2	3	4	1	4	4	3	3	2	1	1	1	1	1	1	1	0	0	0	1	0	1	3	3	1	2	0	0	0	0	0	0	3	1	1	2	1	1	1	1	1	1	1
946	7	1032	35	24	1	1	2	2	4	4	3	4	4	4	3	2	2	2	1	1	1	1	1	2	2	2	0	1	3	3	1	2	1	1	1	0	0	0	2	3	2	3	3	1	1	3	2	3	2
947	7	1205	20	20	1	1	2	3	5	1	1	1	1	1	1	1	1	1	1	1	1	0	0	0	0	2	3	1	3	3	3	1	0	0	0	0	0	1	1	1	1	1	1	1	1	1	3	2	3
948	7	1240	1	19	1	1	2	1	3	4	1	1	1	1	1	1	1	1	1	1	0	0	0	0	0	0	0	0	3	3	1	3	0	0	0	0	0	0	1	1	1	1	1	1	1	1	1	1	1
949	7	1720	30	24	1	2	1	1	4	1	5	5	5	5	5	4	5	5	5	5	3	3	3	3	3	2	3	3	2	1	2	0	3	2	2	2	2	1	1	2	4	4	2	3	4	2	4	4	4
950	7	828	28	21	2	1	2	1	3	2	2	3	3	3	2	2	2	2	1	1	1	1	1	0	0	0	0	0	3	3	1	2	1	1	0	1	0	0	2	2	4	3	2	2	3	2	2	2	2
951	7	901	21	28	2	1	2	1	4	4	2	2	2	2	1	1	1	1	1	1	0	0	0	0	0	0	0	0	3	3	0	3	0	0	0	0	0	0	1	2	2	4	2	1	1	1	1	4	2
952	7	1327	13	21	2	1	1	2	3	2	1	1	1	1	1	1	1	1	1	1	0	0	0	0	0	0	0	0	3	3	0	2	0	0	0	0	0	0	1	1	1	1	1	1	1	1	2	2	2
953	7	1048	1	22	2	1	2	1	2	7	3	3	4	4	3	2	2	2	1	1	3	3	3	2	1	3	0	1	2	2	2	0	1	1	2	1	2	0	2	1	1	1	1	1	1	1	1	1	1
954	7	1017	20	23	1	1	2	2	3	2	3	5	4	2	2	2	1	1	1	1	2	2	3	1	0	3	2	1	2	2	1	2	2	1	1	1	1	0	2	3	4	6	5	4	3	1	3	4	3
955	7	932	46	24	1	1	2	2	4	1	5	5	5	5	5	4	3	2	1	2	1	0	2	1	0	3	2	1	3	3	2	1	2	2	1	1	2	0	6	6	6	6	6	2	1	1	1	3	4
956	7	1553	12	35	1	1	2	1	3	1	1	2	1	1	1	1	1	1	1	1	0	0	0	0	0	0	0	0	3	3	0	0	0	0	0	0	0	0	1	1	1	1	1	1	1	1	2	3	1
957	7	1542	20	30	1	1	1	3	4	1	4	4	4	4	4	2	3	4	3	3	0	0	1	1	0	2	1	1	3	3	1	2	0	1	0	1	1	0	1	1	2	2	2	2	2	2	3	2	3
958	7	1105	26	28	1	1	2	3	4	4	1	2	4	3	4	1	1	1	1	2	2	1	2	1	1	2	2	0	3	3	2	1	1	0	0	0	1	0	1	1	6	5	5	1	6	1	1	1	1
959	7	1529	20	23	2	1	2	3	3	1	5	4	4	3	5	3	3	5	4	5	3	3	2	2	2	3	3	2	1	1	2	0	1	2	2	3	2	1	3	3	4	4	3	3	3	3	2	2	2
960	7	1448	1	27	1	1	2	2	2	3	3	3	2	3	3	2	2	3	3	2	1	1	1	1	2	2	1	1	2	2	2	1	2	2	2	2	1	1	4	3	3	4	3	3	5	5	3	2	2
961	7	1110	21	31	1	1	2	1	5	4	3	3	2	2	1	1	1	1	1	1	0	0	1	0	0	0	0	0	3	3	1	2	0	1	0	0	1	0	3	1	3	2	2	1	2	1	1	1	2
962	7	1438	4	28	2	1	2	2	2	2	2	2	2	2	2	1	1	1	1	1	1	0	1	0	0	1	0	1	3	3	0	1	0	1	0	0	0	0	1	1	1	1	1	1	1	1	2	1	1
964	7	1415	19	19	2	2	1	3	2	3	1	2	4	3	5	1	1	1	1	1	0	0	0	2	1	3	0	1	3	2	2	2	1	0	0	0	0	0	1	1	1	1	1	1	1	1	1	1	1
963	7	1430	23	27	1	1	2	1	4	2	3	4	4	3	3	2	2	2	1	1	0	0	1	0	0	1	0	0	3	2	1	2	0	1	0	1	0	0	1	3	5	4	3	4	4	2	2	2	2
965	7	1645	20	21	1	1	4	1	5	3	3	3	4	3	2	2	1	1	1	1	1	1	1	0	1	1	0	1	3	3	0	0	1	1	0	0	0	0	2	2	1	1	2	2	1	1	1	1	1
966	7	923	13	27	1	1	1	1	4	1	5	4	4	5	5	4	4	5	5	5	1	2	2	3	3	3	0	2	2	2	3	2	1	2	0	1	1	0	5	1	1	3	1	1	2	6	1	1	3
967	7	938	1	23	1	1	2	2	3	1	3	3	2	3	2	3	1	3	3	4	3	3	3	3	1	2	3	2	2	1	2	1	1	2	2	2	1	1	4	5	5	5	5	1	5	5	3	2	2
968	7	1020	46	27	1	1	2	2	3	3	3	4	4	4	4	3	3	3	3	2	1	1	2	3	3	2	1	2	2	3	1	1	2	2	1	2	1	0	1	4	5	4	3	2	3	3	4	4	4
969	7	1326	32	21	1	1	1	1	3	1	4	4	5	5	4	3	3	3	2	1	1	1	2	1	0	2	3	2	3	3	2	0	3	2	2	1	1	0	1	1	6	6	3	6	5	3	4	4	4
970	7	1353	24	30	1	1	2	2	2	3	4	4	4	4	4	3	3	4	3	3	2	2	2	2	3	2	2	2	3	3	2	1	2	2	2	2	0	0	1	5	5	5	5	4	4	1	5	5	5
971	7	1356	6	33	1	1	2	3	4	6	1	4	1	3	1	1	1	1	1	1	0	0	0	0	0	0	0	0	3	3	0	0	0	0	0	0	0	0	5	3	5	3	1	1	1	2	3	1	3
972	7	1412	20	18	1	1	1	1	2	2	1	1	1	1	1	1	1	1	1	1	0	0	0	0	0	0	0	0	3	3	0	0	0	0	0	0	0	0	1	6	4	6	6	6	6	1	1	1	1
973	7	1459	11	39	1	1	2	1	3	1	1	1	1	2	1	1	1	1	1	1	0	0	0	0	0	1	1	0	3	3	0	3	0	0	0	0	0	0	1	5	5	4	4	3	4	1	5	1	1
974	7	1423	1	30	1	1	2	3	4	4	2	3	3	2	1	2	1	1	1	1	1	0	0	2	0	2	0	1	3	3	2	3	0	0	0	0	0	0	6	2	6	5	4	3	1	3	2	2	1
975	7	1555	26	43	2	1	1	1	5	1	2	2	1	2	1	1	1	1	1	1	0	0	0	0	0	0	0	0	3	3	0	3	0	0	0	0	0	0	1	1	3	2	3	1	1	1	2	1	4
976	7	1213	39	26	1	1	1	1	4	2	4	3	4	4	3	1	2	1	1	1	0	0	1	0	0	0	0	1	3	3	0	3	0	2	0	1	0	0	3	1	4	3	3	6	1	6	2	2	4
977	7	1227	15	28	1	1	2	1	3	1	3	4	3	4	5	1	1	2	1	1	0	1	1	0	0	0	0	1	3	3	1	3	0	0	0	1	1	0	6	1	4	6	2	1	3	6	2	4	3
978	7	1559	47	23	1	1	2	2	2	2	1	3	3	2	1	1	1	1	1	1	0	0	0	0	0	0	0	0	3	3	1	3	0	0	0	0	0	0	1	1	3	3	3	2	2	2	2	2	2
979	7	1120	20	25	1	1	2	3	3	3	5	5	5	5	5	5	5	5	5	5	3	3	3	3	3	3	2	3	2	2	3	0	3	3	3	3	3	0	1	1	1	1	1	1	1	1	1	1	1
980	7	1325	36	28	1	1	2	1	3	3	3	3	3	1	4	4	3	3	2	3	2	2	3	2	2	2	0	2	2	1	2	1	1	2	2	2	2	0	1	6	6	6	5	2	6	1	4	4	3
981	7	1418	1	22	1	1	2	2	3	4	1	1	1	1	1	1	1	1	1	1	0	0	0	0	0	0	0	0	3	3	0	2	1	1	0	0	0	0	1	1	1	1	1	1	1	1	1	1	1
982	7	1605	21	27	1	1	2	3	3	4	5	5	5	5	5	2	4	3	3	2	2	2	2	2	2	3	0	0	3	3	2	1	0	2	1	2	1	0	5	1	5	4	5	2	3	6	3	2	4
983	7	917	16	36	1	1	2	1	3	3	2	2	1	2	1	1	1	1	1	1	1	0	0	0	3	0	0	0	3	3	0	0	0	0	0	0	0	0	2	1	1	1	1	2	1	1	2	1	3
984	7	923	30	25	1	1	2	1	4	4	5	5	5	5	5	5	5	5	5	5	1	1	1	1	0	0	1	1	2	2	3	1	0	2	2	2	3	0	3	4	5	4	3	2	1	1	2	2	1
985	7	820	11	37	1	1	2	2	3	4	4	4	4	4	4	3	3	4	2	2	1	2	2	1	1	1	0	1	3	2	2	1	1	1	1	1	1	1	2	1	2	2	1	1	2	2	3	3	3
986	7	945	46	24	1	1	2	1	3	4	5	5	4	4	4	4	3	3	4	4	1	1	1	2	2	3	1	2	3	2	2	1	2	2	2	2	2	0	4	3	5	6	3	1	5	5	3	2	3
987	7	1422	1	26	2	1	2	1	3	3	1	1	1	1	1	1	1	1	1	1	0	0	1	1	0	1	0	0	3	3	1	1	0	0	0	0	0	0	2	1	1	1	1	1	2	1	2	2	2
988	7	1108	37	36	2	1	2	2	4	7	4	1	5	3	5	3	5	5	5	3	2	3	2	2	2	3	1	2	2	1	1	1	1	2	2	3	2	0	5	3	3	6	6	3	6	3	4	4	3
989	7	1213	12		2	1	2	1	3	1	1	1	1	1	1	1	1	1	1	1	0	0	0	0	0	0	0	0	3	3	0	3	0	0	0	0	0	0	1	1	1	1	1	1	1	1	1	1	1
1015	7	1059	18	33	1	1	2	2	5	2	4	5	4	4	4	4	4	4	4	3	2	2	2	2	1	1	1	2	2	2	2	1	2	1	2	2	1	0	5	3	4	4	3	3	2	3	3	1	1
1016	7	1122	1	29	1	1	2	2	2	3	3	2	3	2	2	1	2	2	1	1	0	0	1	1	0	1	1	1	3	3	2	2	1	1	1	1	1	0	1	3	5	5	4	3	2	3	2	1	2
1017	7	1129	12	32	2	1	2	1	5	4	4	4	4	4	3	1	1	1	1	1	2	2	2	1	0	1	0	1	3	3	2	0	1	1	1	0	0	0	2	1	5	3	3	3	5	4	1	2	3
1018	7	1155	16	32	2	1	2	1	3	1	1	1	1	1	1	1	1	1	1	1	0	0	0	0	0	0	0	0	3	3	0	3	0	0	0	0	0	0	1	1	1	1	1	1	1	1	1	1	1
1019	7	1201	12	31	1	1	1	1	3	4	3	3	3	3	3	3	3	3	3	3	1	1	1	1	1	1	1	1	2	2	2	2	2	2	2	2	2	2	1	1	2	3	1	1	1	1	1	1	1
1020	7	1300	16	27	1	1	2	3	3	3	4	4	4	4	5	5	3	5	5	4	3	3	3	3	3	3	3	2	2	1	2	1	2	2	3	3	3	1	3	6	6	6	6	4	6	6	4	3	4
1021	7	1030	23	24	1	2	2	1	3	4	1	3	3	2	1	1	1	2	1	2	2	0	2	0	0	2	0	0	3	3	0	1	0	2	1	0	0	0	1	3	3	4	4	3	2	2	3	3	4
1022	7	1055	6	24	1	1	2	1	3	3	1	2	2	2	2	1	2	3	1	1	1	1	1	1	1	0	0	1	3	3	1	1	2	1	0	0	0	0	1	1	3	2	3	2	1	1	1	1	1
1023	7	1110	15	25	1	1	2	1	4	4	2	1	2	2	2	2	2	2	1	1	1	1	1	1	0	1	0	1	3	3	1	2	1	0	0	1	0	0	1	1	4	5	5	1	2	1	3	3	2
1024	7	938	1	20	2	2	2	1	4	3	3	4	3	3	3	3	2	3	2	2	3	2	3	3	2	1	1	3	3	3	1	0	2	3	3	1	0	0	1	1	1	1	1	1	2	1	2	2	3
1025	7	942	1	25	1	1	2	3	4	3	3	3	3	3	3	2	2	2	1	1	1	1	1	1	1	1	1	1	3	3	2	1	2	0	0	0	1	0	4	1	5	5	1	1	1	1	3	3	3
1026	7	1035	32	31	1	1	2	2	4	5	3	3	3	4	2	1	1	2	1	1	2	2	2	2	0	2	0	1	3	3	2	2	0	0	1	0	0	0	1	1	3	3	2	4	1	3	1	1	2
1027	7	1329	20	30	1	1	2	2	2	3	2	2	3	2	3	3	3	2	1	1	1	1	1	2	1	2	2	1	2	3	2	1	1	2	1	1	1	1	1	3	5	5	5	3	3	5	2	3	3
1028	7	1411	26	18	2	2	4	1	3	1	4	5	5	4	4	2	2	2	2	3	1	1	1	2	3	2	1	1	2	2	2	3	0	1	0	1	1	0	1	2	3	4	4	2	2	1	2	3	1
1029	7	910	16	26	1	1	1	1	3	6	1	1	1	1	1	1	1	1	1	1	0	0	0	0	1	0	0	0	3	3	0	3	0	0	0	0	0	0	1	1	1	1	2	1	1	1	1	1	1
1030	7	1429	20	23	2	1	2	2	4	4	5	5	4	5	5	3	4	3	4	5	1	1	2	3	0	3	1	3	2	1	2	2	0	2	1	2	1	0	6	2	6	6	5	1	6	6	4	5	5
1031	7	1455	47	30	2	1	2	1	5	3	4	4	3	3	3	4	5	5	3	3	1	2	2	2	1	2	0	2	1	1	2	1	2	1	1	1	1	0	3	3	5	5	3	4	5	3	2	2	3
1032	7	1035	16	28	1	1	2	3	3	1	2	2	1	1	1	1	1	1	1	1	0	0	0	0	0	0	0	0	3	3	1	3	0	0	0	0	0	0	1	1	1	1	1	1	1	1	1	1	1
1033	7	1135	24	23	2	1	1	1	3	3	1	1	1	1	1	1	1	1	1	1	1	1	1	0	2	2	0	1	3	3	1	1	1	0	0	0	0	0	1	1	3	3	1	1	1	1	1	1	1
1041	7	1430	6	28	2	1	1	1	3	1	1	1	1	1	1	1	1	1	1	1	0	0	0	0	0	0	0	0	3	3	0	3	0	0	0	0	0	0	1	1	1	1	1	3	1	1	1	1	1
1043	7	1210	36	31	1	1	2	2	4	4	3	2	3	3	1	1	1	2	1	1	2	0	1	2	0	1	0	1	3	2	0	3	0	0	0	0	0	0	3	3	2	3	4	4	4	4	2	2	2
1044	7	1200	32	24	1	1	2	3	3	1	3	4	4	3	2	2	2	3	1	1	1	1	2	2	1	3	3	1	3	3	1	1	1	1	2	1	2	0	1	1	1	2	1	1	1	1	3	3	3
1045	7	1050	31	42	2	2	2	1	5	1	3	5	4	4	4	3	3	2	1	2	1	0	1	1	0	1	0	1	2	2	2	1	1	1	1	1	1	0	3	5	6	4	3	1	3	6	2	3	2
1053	7	1121	11	25	1	1	2	3	3	1	3	3	4	4	4	1	2	2	1	1	0	0	0	2	0	2	0	1	3	3	1	0	0	1	1	1	1	0	1	3	5	5	5	3	5	3	4	4	3
1063	7	1504	37	29	2	1	1	2	4	1	5	5	5	5	5	4	5	5	3	4	3	3	3	2	1	2	1	1	2	2	2	0	2	2	2	1	1	1	6	1	4	4	6	1	3	3	2	2	3
1064	7	1246	34	32	1	1	2	2	3	2	2	2	2	2	2	1	1	1	1	1	0	0	0	0	0	1	0	0	2	2	0	0	0	0	0	0	0	0	2	1	2	2	3	1	2	3	2	1	1
1065	7	1019	2	20	1	1	1	2	3	3	3	1	1	1	1	1	1	1	1	1	1	0	0	0	0	0	0	0	3	3	2	1	0	3	0	0	0	0	1	1	1	1	1	1	1	1	3	2	3
1066	7	1143	3	18	2	1	2	1	3	3	3	2	2	1	2	1	1	1	1	1	0	0	0	1	0	0	0	1	3	3	2	3	1	1	0	1	0	0	1	1	2	2	1	1	1	1	2	2	2
1067	7	1136	26	20	2	1	2	2	3	1	4	4	4	4	4	3	4	4	4	5	2	3	3	3	2	3	2	2	2	2	2	0	2	2	2	3	3	1	1	1	1	1	1	1	1	1	2	2	3
1069	7	1056	2	23	2	1	2	1	3	3	3	2	1	1	2	3	1	3	1	3	3	2	1	1	0	1	2	1	3	3	2	1	1	2	1	1	1	1	1	1	2	1	1	1	1	1	3	4	2
1070	7	910	1	19	2	1	2	1	3	1	4	1	1	2	1	1	1	1	1	1	1	0	0	0	0	0	0	0	3	3	1	3	1	1	0	0	0	0	1	1	2	2	3	1	1	1	2	2	3
1101	7	1015	8	19	2	1	2	1	3	3	3	4	4	4	3	1	1	3	1	3	2	3	2	2	0	3	1	1	2	3	0	1	2	2	0	0	0	0	1	1	1	1	3	2	4	1	1	1	1
1102	7	1428	4	22	2	1	2	2	2	3	2	3	3	3	2	2	2	2	1	1	2	2	2	2	2	1	1	1	3	2	2	1	1	1	2	2	0	0	6	5	6	6	5	4	3	6	3	3	4
1103	7	1545	2.5	22	1	1	2	2	3	4	2	2	3	1	1	1	1	1	1	1	0	0	0	1	0	3	0	0	3	3	1	3	3	1	1	2	1	1	2	2	3	2	2	2	2	2	1	1	1
1104	7	1612	42	24	2	1	2	1	4	2	2	2	2	2	2	2	1	1	1	1	0	1	1	1	1	2	0	1	2	2	1	2	1	2	1	1	1	0	3	3	5	3	5	6	2	3	2	2	2
1105	7	940	2	22	1	1	1	2	4	1	4	4	5	5	5	5	5	2	5	5	3	3	3	3	1	3	3	3	1	3	3	0	2	3	3	3	3	2	5	1	6	6	6	3	1	1	1	1	3
1106	7	905	30	28	1	1	2	2	4	4	3	3	3	4	4	4	3	3	2	1	1	2	1	1	2	2	1	1	3	3	2	1	2	1	1	2	1	0	1	2	4	3	2	3	1	3	3	2	4
1107	7	1010	22	20	2	1	2	1	4	1	4	4	4	2	4	1	3	2	3	1	1	3	3	2	0	1	0	2	2	2	3	1	2	2	1	2	2	0	5	2	5	5	3	1	3	5	3	4	3
1108	7	1140	1	37	1	1	2	2	3	4	1	5	3	1	1	1	1	2	1	1	0	0	0	0	0	0	0	0	3	3	1	1	1	1	2	1	1	0	1	1	3	3	1	1	1	1	1	1	1
1109	7	1320	33	24	1	1	2	1	3	4	1	3	2	2	2	1	1	1	1	1	0	1	2	1	0	0	0	0	3	3	0	3	0	1	0	0	0	0	1	1	3	3	1	1	1	1	2	1	1
1110	7	940	45	37	1	1	1	3	4	1	3	3	3	3	3	2	2	2	2	1	0	0	1	1	0	1	0	1	3	3	1	2	1	1	1	1	1	0	1	1	2	1	1	1	1	1	3	2	3
1111	7	1012	12	28	2	1	1	1	4	1	1	2	1	1	1	1	1	2	1	1	1	0	0	1	0	0	0	0	3	3	3	2	0	1	0	0	0	0	1	1	2	3	2	1	1	1	5	4	4
1112	7	1128	26	22	2	1	4	3	4	1	4	4	2	4	4	5	4	4	4	4	2	1	2	2	2	2	2	2	2	2	2	2	0	2	3	1	1	2	4	5	6	6	6	2	6	4	4	4	4
1113	7	1328	16	29	2	1	2	3	3	3	4	3	3	4	3	2	3	4	4	1	1	1	2	2	0	1	0	1	3	3	0	3	0	1	2	1	1	0	3	2	3	1	1	1	1	3	2	2	1
1114	7	1349	22	34	1	1	1	3	3	3	4	3	3	4	3	3	3	4	3	3	1	2	1	1	1	1	2	1	3	3	1	1	1	1	1	1	1	1	3	3	3	3	3	3	1	3	2	2	2
1115	7	1410	1	25	1	1	2	2	2	1	1	1	1	1	1	1	1	1	1	1	1	0	1	0	0	2	2	0	3	3	1	1	3	1	0	0	0	0	1	1	2	1	1	1	1	1	2	3	1
1116	7	1418	6	26	1	1	2	1	5	4	2	2	2	2	2	1	1	2	1	1	0	0	0	0	0	1	0	0	3	3	0	3	0	1	0	0	0	0	2	1	3	1	1	4	1	1	2	2	4
1117	7	1006	35	31	1	1	2	1	3	4	4	3	4	3	4	2	1	2	1	1	1	2	2	1	0	2	1	1	3	2	1	1	0	1	0	1	1	0	4	3	5	4	5	1	4	1	3	4	2
1118	7	1150	16	19	2	1	2	1	4	2	1	2	3	3	2	1	1	1	1	1	1	0	1	1	0	0	0	1	3	3	0	1	1	1	0	0	0	0	2	1	2	3	2	2	1	1	2	2	2
1119	7	1057	1.5	20	2	1	2	2	4	4	2	2	2	1	1	1	1	1	1	1	1	1	0	0	0	1	1	0	3	3	1	2	1	0	1	0	1	1	4	3	2	3	4	2	1	2	4	4	4
1120	7	920	1	43	1	1	2	2	4	4	2	2	1	2	1	1	1	2	1	1	0	0	1	0	0	1	0	0	3	3	1	2	1	1	1	0	1	0	2	2	4	3	2	2	3	2	2	2	2
1142	2	1353	5	27	1	1	1	1	5	1	3	3	3	3	3	2	2	1	1	1	1	1	1	1	0	1	1	1	3	3	1	2	0	1	0	1	0	0	1	1	3	3	2	2	1	1	1	1	1
1143	4	1000	1	24	1	1	1	2	3	1	4	2	2	4	2	2	3	2	3	3	1	0	1	3	1	2	1	1	3	2	2	1	2	1	1	2	1	2	1	1	4	4	3	1	2	1	3	3	2
1155	2	1425	2	23	2	1	1	2	3	1	3	4	1	2	1	1	4	5	3	2	3	3	3	3	3	3	3	1	3	3	3	0	3	2	2	2	2	0	1	1	1	6	1	1	2	1	1	1	1
1156	2	1345	20	24	2	2	1	1	4	5	1	2	1	1	2	1	1	2	1	1	0	0	1	1	0	1	0	0	3	3	1	3	0	1	0	0	0	0	1	1	4	4	2	3	1	1	2	2	4
1121	7	1115	31	32	1	1	1	3	3	3	4	3	5	5	4	2	3	3	4	5	2	1	3	2	1	2	1	1	2	2	2	2	2	2	2	1	1	0	1	2	2	3	3	2	3	1	3	4	3
1122	7	1027	37	24	1	1	1	3	3	2	1	2	2	1	1	1	1	2	1	1	1	0	0	1	0	0	0	1	3	3	1	1	0	0	1	0	1	0	3	4	5	5	4	2	1	3	2	3	3
1123	7	1113	18	25	1	1	1	2	3	1	3	3	2	2	2	3	3	3	1	5	1	0	1	0	0	1	0	0	2	2	3	1	0	1	0	2	1	1	1	6	6	6	6	1	1	6	3	1	1
1124	7	1112	40	30	1	1	1	3	4	3	3	3	2	3	1	4	4	3	3	4	0	0	1	0	0	0	0	0	3	3	0	3	0	0	0	0	0	0	1	3	3	4	5	5	5	4	1	1	1
1125	7	1533	12	28	1	1	2	3	5	1	1	2	1	3	2	1	1	1	1	1	0	0	1	1	0	0	0	0	3	3	0	0	0	0	0	0	0	0	1	3	4	4	1	1	2	1	3	4	3
1126	7	1639	25	35	1	1	2	3	3	4	2	2	2	3	3	1	3	4	3	2	0	1	1	0	0	1	1	1	3	3	1	2	1	1	2	1	1	0	1	1	1	1	6	1	1	2	3	3	4
1127	7	911	1	23	1	1	2	2	4	3	5	5	5	5	5	4	5	5	5	5	3	3	3	3	3	3	3	3	2	2	3	3	3	3	2	2	2	0	1	4	5	5	3	2	3	2	2	2	2
1128	7	1337	42	21	1	1	2	1	3	2	1	2	2	3	3	2	3	3	2	2	1	1	1	2	1	1	2	1	3	2	1	2	2	1	1	1	0	0	2	2	2	2	2	2	3	2	3	2	2
1129	7	928	1	28	2	1	2	3	4	3	1	2	2	3	3	2	1	1	3	1	2	2	2	1	1	1	0	1	2	2	3	0	1	2	1	2	2	1	2	3	2	1	1	3	3	2	2	3	4
1130	7	1358	26	21	1	2	2	1	3	2	3	3	3	4	3	3	3	2	1	1	0	0	0	0	0	0	0	0	3	3	1	3	0	0	0	0	0	0	1	1	1	1	1	1	1	1	1	1	1
1131	7	1420	44	22	2	1	1	1	4	5	1	1	1	2	1	1	1	1	1	1	0	0	0	0	0	0	0	0	3	3	0	0	0	0	0	0	0	0	5	1	1	2	2	1	1	3	1	1	1
1040	7	917	1	34	1	1	2	2	4	1	5	5	3	3	3	1	5	3	1	1	1	3	0	2	2	2	3	1	2	2	1	3	0	0	2	2	2	0	1	1	1	1	1	1	1	1	1	1	1
1090	7	1100	38	31	1	1	1	1	4	2	4	2	4	4	4	4	4	4	3	3	2	2	3	3	2	2	3	1	3	3	1	1	1	2	2	3	2	0	1	3	6	6	5	5	1	4	2	3	4
1091	7	839	12	30	1	1	2	1	5	4	2	4	3	2	3	1	1	2	1	1	0	0	0	0	0	0	0	0	3	3	1	3	0	0	0	0	1	0	4	1	4	4	4	1	1	3	1	1	1
1092	7	919	0.29	19	2	1	1	1	3	3	2	3	1	2	3	1	1	1	2	1	1	1	1	1	1	2	1	1	3	3	1	1	1	2	2	1	1	0	1	2	3	2	2	3	1	1	3	4	4
1094	7	1045	25	31	1	1	2	2	4	2	4	5	2	3	4	4	2	2	3	1	2	2	2	3	1	2	1	2	2	2	1	0	1	3	2	2	1	0	6	6	6	6	6	6	6	3	2	2	4
1095	7	1338	1	23	2	1	1	1	4	3	1	2	1	2	2	2	1	1	1	1	2	0	1	2	3	2	0	2	3	3	1	1	2	1	0	1	1	0	1	1	5	5	1	1	1	1	1	1	3
1096	7	1002	15	27	1	1	2	3	4	2	5	4	5	4	4	4	4	4	4	3	2	2	2	2	2	2	1	1	3	3	2	1	2	2	1	2	1	0	1	1	1	1	1	3	1	1	1	1	3
1097	7	1438	48	31	1	1	1	1	4	1	1	2	1	1	1	1	1	1	1	1	0	0	0	0	0	0	0	0	3	3	1	3	3	0	0	0	0	0	3	1	2	1	1	2	1	2	2	2	1
1098	7	905	34	28	1	1	2	1	5	7	5	5	5	5	5	5	4	3	3	3	2	1	2	3	3	3	1	2	2	2	1	1	1	2	3	3	2	2	6	6	6	6	6	6	5	6	4	4	2
1099	7	929	3	18	2	1	2	1	3	3	2	2	2	3	2	1	2	2	1	1	1	1	1	1	1	2	1	1	3	3	2	2	3	1	0	2	1	0	4	1	5	6	3	3	4	4	2	2	2
[truncated: 120 more columns]
